# Supplementary material for: Proteins in stool as biomarkers for non‐invasive detection of colorectal adenomas with high risk of progression
Source: J Pathol. 2020 Jan 13;250(3):288–98. doi: 10.1002/path.5369 (PMC7065084; doi:10.1002/path.5369)
Supplement: Supplementary file 3 — Table S1. Frequencies of cancer‐associated events and histologic features of the adenomas Table S2. Overview of the proteomics data from the discovery series Table S3. Performance of the biomarker panels in the dataset including low‐risk adenomas at the specificity level of 95% [file PATH-250-288-s003.xlsx]

## Sheet: Cover sheet
	Proteins in stool as biomarkers for non-invasive detection of colorectal adenomas with high risk of progression
	Komor et al. J Pathol DOI: 10.1002/path.5369

## Sheet: Table S1
Table S1. Frequencies of cancer-associated events and histologic features of the adenomas. n = number of samples. p values were obtained using χ2 test or Fisher exact test, if the number of samples was smaller than five. q values were obtained using Benjamini-Hochberg correction
	Gain						Losses								Risk of progression
Total n=95	8q		13q		20q		8p		15q		17p		18q		low risk ( ≤ 1 CAE )		high risk ( ≥ 2 CAE )
	n (%)	95% CI	n (%)	95% CI	n (%)	95% CI	n (%)	95% CI	n (%)	95% CI	n (%)	95% CI	n (%)	95% CI	n (%)	95% CI	n (%)	95% CI
Adenoma
All	6/95 (6.3)	2.4-13.2	17/95 (17.9)		16/95 (16.8)	10.8-27.1	1/95 (1.1)	0.0-5.7	0/95 (0.0)	0.0-3.8	1/95 (1.1)	0.0-5.7	3/95 (3.2)	0.7-9.0	80/95 (84.2)	75.3-90.9	15/95 (15.8)	9.1-24.7
Advanced	4/33 (12.1)	3.4-28.2	12/33 (36.4)	20.4-54.9	12/33 (36.4)	20.4-54.9	1/33 (3.0)	0.1-15.8	0/33 (3.0)	0.0-10.6	1/33 (0.0)	0.1-15.8	2/33 (6.1)	0.7-20.2	21/33 (63.6)	45.1-79.6	12/33 (36.4)	20.4-54.9
Non-advanced	2/62 (3.2)	0.4-11.2	5/62 (8.1)	2.7-17.8	4/62 (6.5)	1.8-15.7	0/62 (0.0)	0.0-5.8	0/62 (0.0)	0.0-5.8	0/62 (0.0)	0.0-5.8	1/62 (1.6)	0.0-8.7	59/62 (95.2)	86.5-99.0	3/62 (4.8)	1.0-13.5
Non-adjusted p-value	p=0.2		p=0.001		p<0.001		p=0.4		n.a.		p=0.4		p=0.3		p<0.001		p<0.001
Adjusted p-value (q-value)	q=0.5		q=0.009		q=0.004		q=0.7		n.a.		q=0.7		q=0.6		q=0.003		q=0.003
Size
>= 10 mm	3/24 (12.5)	2.7-32.4	10/24 (41.7)	22.1-63.4	9/24 (37.5)	18.8-59.4	0/24 (0.0)	0.0-14.2	0/24 (0.0)	0.0-14.2	1/24 (4.2)	0.1-21.1	1/24 (4.2)	0.1-21.1	15/24 (62.5)	40.6-81.2	9/24 (37.5)	18.8-59.4
< 10 mm	3/71 (4.2)	0.9-11.9	7/71 (9.9)	4.1-19.3	7/71 (9.9)	4.1-19.3	1/71 (1.4)	0.0-7.6	0/71 (0.0)	0.0-5.1	0/71 (0.0)	0.0-5.1	2/71 (2.8)	0.3-9.8	65/71 (91.6)	82.5-96.8	6/71 (8.5)	3.2-17.5
Non-adjusted p-value	p=0.2		p=0.001		p=0.004		p=1.0		n.a.		p=0.2		p=1.0		p=0.002		p=0.002
Adjusted p-value	q=0.5		q=0.009		q=0.020		q=1.0		n.a.		q=0.6		q=1.0		q=0.012		q=0.012
Grade of dysplasia
High	0/3 (0.0)	0.0-70.8	3/3 (100.0)	29.2-100.0	1/3 (33.3)	0.8-90.6	0/3 (0.0)	0.0-70.8	0/3 (0.0)	0.0-70.8	0/3 (0.0)	0.0-70.8	1/3 (33.3)	0.8-90.6	2/3 (66.7)	9.4-99.2	1/3 (33.3)	0.8-90.6
Low	6/92 (6.5)	2.4-13.7	14/92 (15.2)	8.6-24.2	15/92 (16.3)	9.4-25.5	1/92 (1.1)	0.0-5.9	0/92 (1.1)	0.0-5.9	1/92 (0.0)	0.0-3.9	2/92 (2.2)	0.3-7.6	78/92 (84.8)	75.8-91.4	14/92 (15.2)	8.6-24.2
Non-adjusted p-value	p=1.0		p=0.005		p=0.4		p=1.0		n.a.		p=1.0		p=0.1		p=0.4		p=0.4
Adjusted p-value	q=1.0		q=0.021		q=0.7		q=1.0		n.a.		q=1.0		q=0.3		q=0.7		q=0.7
Histology
Tubular	2/72 (2.8)	0.3-9.7	8/72 (11.1)	4.9-20.7	6/72 (8.3)	3.1-17.3	0/72 (0.0)	0.0-5.0	0/72 (0.0)	0.0-5.0	0/72 (0.0)	0.0-5.0	1/72 (1.4)	0.0-7.5	67/72 (93.1)	84.5-97.7	5/72 (6.9)	2.3-15.5
(Tubulo)villous	4/23 (17.4)	5.0-38.8	9/23 (39.1)	19.7-61.5	10/23 (43.5)	23.2-65.5	1/23 (4.3)	0.1-21.9	0/23 (4.3)	0.1-21.9	1/23 (0.0)	0.0-14.8	2/23 (8.7)	1.1-28.0	13/23 (56.5)	34.5-76.8	10/23 (43.5)	23.3-65.5
Non-adjusted p-value	p=0.029		p=0.005		p<0.001		p=0.2		n.a.		p=0.2		p=0.1		p<0.001		p<0.001
Adjusted p-value	q=0.111		q=0.021		q=0.004		q=0.6		n.a.		q=0.6		q=0.5		q=0.003		q=0.003
Age
≥ 65 years old	2/51 (3.9)	0.5-13.4	9/51 (17.7)	8.4-30.1	9/51 (17.7)	8.4-30.1	1/51 (2.0)	0.0-10.4	0/51 (0.0)	0.0-7.0	1/51 (2.0)	0.0-10.4	1/51 (2.0)	0.0-10.4	42/51 (82.4)	69.1-91.6	9/51 (17.7)	8.4-30.9
< 65 years old	4/44 (9.1)	2.5-21.7	8/44 (18.2)	8.2-32.7	7/44 (15.9)	8.2-30.1	0/44 (0.0)	0.0-8.0	0/44 (0.0)	0.0-8.0	0/44 (0.0)	0.0-8.0	2/44 (4.6)	0.6-15.5	38/44 (86.4)	72.6-94.8	6/44 (13.6)	5.2-27.4
Non-adjusted p-value	p=0.4		p=1.0		p=1.0		p=1.0		n.a.		p=1.0		p=0.6		p=0.8		p=0.8
Adjusted p-value	q=0.7		q=1.0		q=1.0		q=1.0		n.a.		q=1.0		q=0.9		q=1.0		q=1.0
Gender
Male	5/57 (8.8)	2.9-19.3	11/57 (19.3)	10.0-31.9	10/57 (17.5)	8.7-29.9	1/57 (1.8)	0.0-9.4	0/57 (0.0)	0.0-6.3	1/57 (1.8)	0.0-9.4	1/57 (1.8)	0.0-9.4	48/57 (84.2)	72.1-92.5	9/57 (15.8)	7.5-27.9
Female	1/38 (2.6)	0.1-13.8	6/38 (15.8)	6.0-31.3	6/38 (15.8)	6.0-31.3	0/38 (0.0)	0.0-9.3	0/38 (0.0)	0.0-9.3	0/38 (0.0)	0.0-9.3	2/38 (5.3)	0.6-17.7	32/38 (84.2)	68.7-94.0	6/38 (15.8)	6.0-31.3
Non-adjusted p-value	p=0.4		p=0.8		p=1.0		p=1.0		n.a.		p=1.0		p=0.6		p=1.0		p=1.0
Adjusted p-value	q=0.7		q=1.0		q=1.0		q=1.0		n.a.		q=1.0		q=0.9		q=1.0		q=1.0

## Sheet: Table S2
Table S2. Overview of the proteomics data from the discovery series. Protein abundance per sample as well as results of the differential protein expression analysis were reported.
Information obtained from Maxquant					Total positive samples (mean spectral counts per positive sample)			High-risk adenomas vs Controls			CRCs and High-risk adenomas vs Controls			Raw spectral counts
Uniprot Identifiers Protein Group	Gene Symbol	Number of peptides	Percentage sequence coverage	Mol. Weight (kDa)	Controls n = 129	High-risk Adenomas n=15	CRCs n=79	log2 Fold change	P-value	Q-value	log2 Fold change2	P-value3	Q-value4	Control Sample FF4	Control Sample FF126	Control Sample FF1146	Control Sample FF134	Control Sample FF1311	Control Sample FF1323	Control Sample FF1067	Control Sample FF470	Control Sample FF506	Control Sample FF1883	Control Sample FF1904	Control Sample FF1905	Control Sample FF1906	Control Sample FF744	Control Sample FF770	Control Sample FF2077	Control Sample FF894	Control Sample FF2159	Control Sample FF943	Control Sample FF2439	Control Sample FF1380	Control Sample FF6	Control Sample FF449	Control Sample FF1112	Control Sample FF1686	Control Sample FF24	Control Sample FF458	Control Sample FF1169	Control Sample FF1803	Control Sample FF27	Control Sample FF517	Control Sample FF1178	Control Sample FF1910	Control Sample FF940	Control Sample FF30	Control Sample FF538
sp|P04217|A1BG_HUMAN;sp|P04217-2|A1BG_HUMAN	A1BG	17	57.4	54.253	4 (11.5)	1 (5)	46 (9.76)	0.660298	0.540715	0.930185	4.00309	1.75766e-17	1.59751e-15	0	0	0	0	0	0	0	0	0	0	0	0	0	0	0	0	0	0	0	0	0	0	0	0	1	0	0	0	0	0	0	0	0	0	0	0
sp|P01023|A2MG_HUMAN	A2M	117	72	163.29	118 (21.04)	15 (45.67)	79 (148.75)	1.11462	0.0269329	0.930185	2.39402	2.99366e-20	6.12203e-18	171	11	7	4	21	6	1	33	70	13	10	2	3	0	2	42	13	4	6	0	15	24	29	1	67	27	31	55	9	13	2	13	19	16	71	9
sp|A8K2U0|A2ML1_HUMAN;sp|A8K2U0-2|A2ML1_HUMAN	A2ML1	13	11.2	161.1	20 (1.8)	1 (3)	10 (1.7)	-0.797699	0.283153	0.930185	-0.784458	0.149887	0.311188	1	0	0	6	0	0	0	2	0	0	1	0	0	0	0	2	0	0	0	0	0	1	0	0	3	1	2	0	0	0	0	0	3	3	0	0
sp|P80404|GABT_HUMAN	ABAT	4	14.8	56.438	0 (0)	0 (0)	1 (2)	NA	1	1	Inf	0.22018	0.39762	0	0	0	0	0	0	0	0	0	0	0	0	0	0	0	0	0	0	0	0	0	0	0	0	0	0	0	0	0	0	0	0	0	0	0	0
sp|P42765|THIM_HUMAN	ACAA2	16	51.1	41.924	15 (3.53)	0 (0)	12 (3.17)	-Inf	0.0521877	0.930185	-0.575124	0.866801	0.964815	7	0	0	0	0	0	0	1	8	2	0	0	0	0	0	1	0	0	0	0	0	5	0	0	1	0	0	0	1	0	0	0	0	0	0	0
sp|P11310|ACADM_HUMAN;sp|P11310-2|ACADM_HUMAN	ACADM	19	48.5	46.588	92 (5.46)	15 (5.6)	50 (4.2)	0.486544	0.0816864	0.930185	-0.504059	0.00508501	0.0223631	0	18	6	0	0	0	2	2	11	4	3	0	0	2	4	0	5	0	3	0	8	18	0	4	8	12	13	7	0	0	6	16	3	0	3	0
sp|P16219|ACADS_HUMAN	ACADS	8	28.6	44.297	29 (1.48)	5 (1.6)	22 (1.36)	0.366257	0.452677	0.930185	-0.178972	0.905467	0.990204	0	0	0	0	0	0	0	0	9	0	0	0	0	0	0	1	0	0	0	0	0	0	0	0	1	0	0	0	1	0	0	0	0	0	0	0
sp|P49748-2|ACADV_HUMAN;sp|P49748|ACADV_HUMAN;sp|P49748-3|ACADV_HUMAN	ACADVL	34	65.1	68.058	50 (3.86)	6 (2)	48 (4.19)	-0.885319	0.617245	0.930185	-0.0396324	0.138238	0.29295	6	3	0	0	3	1	0	0	13	8	0	0	0	0	0	0	3	0	0	0	0	10	1	0	5	0	0	6	4	3	0	0	1	1	0	0
sp|Q9BWD1|THIC_HUMAN;sp|Q9BWD1-2|THIC_HUMAN	ACAT2	7	32.5	41.35	8 (1.75)	0 (0)	11 (1.55)	-Inf	0.15643	0.930185	0.216243	0.361264	0.535352	1	0	0	0	0	0	0	0	6	0	0	0	0	0	0	0	0	0	0	0	0	1	0	0	0	0	0	0	0	0	0	0	0	0	0	0
sp|P12821|ACE_HUMAN;sp|P12821-2|ACE_HUMAN;sp|P12821-3|ACE_HUMAN;sp|P12821-4|ACE_HUMAN	ACE	61	51.3	149.71	111 (30.34)	15 (38.93)	60 (31.33)	0.568152	0.117685	0.930185	-0.236179	0.0301317	0.0937176	81	3	44	4	82	2	33	51	58	0	37	24	47	1	38	64	0	0	2	4	74	91	0	28	10	0	58	8	53	3	70	36	5	63	31	47
sp|Q9BYF1|ACE2_HUMAN;sp|Q9BYF1-2|ACE2_HUMAN	ACE2	23	45.5	92.462	78 (8.9)	13 (11)	40 (8.75)	0.789719	0.0656228	0.930185	-0.34094	0.171777	0.344396	7	6	7	0	8	0	0	4	8	0	16	0	14	0	6	32	0	2	1	0	18	14	0	6	16	4	5	0	6	0	0	5	0	1	4	6
sp|Q15067-2|ACOX1_HUMAN;sp|Q15067-3|ACOX1_HUMAN;sp|Q15067|ACOX1_HUMAN	ACOX1	6	17.3	74.667	7 (1.43)	0 (0)	8 (1.38)	-Inf	0.184114	0.930185	-0.287897	0.68196	0.815561	0	0	0	0	0	0	0	0	1	0	0	0	0	0	0	0	0	0	0	0	0	0	0	0	0	0	0	0	0	0	0	0	0	0	0	0
sp|P68133|ACTS_HUMAN;sp|P68032|ACTC_HUMAN;sp|P62736|ACTA_HUMAN;sp|P63267|ACTH_HUMAN;sp|P63267-2|ACTH_HUMAN	ACTA1	20	62.1	42.051	4 (1)	0 (0)	7 (1)	-Inf	0.315333	0.930185	0.450678	0.354907	0.52977	0	0	0	0	0	0	0	0	0	0	0	0	0	0	0	0	0	0	0	0	0	0	0	0	0	0	0	0	0	0	0	0	0	0	0	0
sp|P60709|ACTB_HUMAN;sp|P63261|ACTG_HUMAN;sp|Q6S8J3|POTEE_HUMAN;sp|A5A3E0|POTEF_HUMAN;sp|P0CG38|POTEI_HUMAN;sp|Q9BYX7|ACTBM_HUMAN;sp|P0CG39|POTEJ_HUMAN	ACTB	23	70.7	41.736	44 (2.77)	7 (3.29)	40 (3.9)	0.607895	0.46431	0.930185	0.265466	0.071193	0.181552	0	0	0	0	0	0	0	0	6	0	0	0	0	0	1	0	1	0	0	2	0	0	0	0	0	1	0	1	0	1	0	0	0	0	0	1
sp|P12814-2|ACTN1_HUMAN;sp|P12814|ACTN1_HUMAN;sp|P12814-3|ACTN1_HUMAN;sp|P12814-4|ACTN1_HUMAN	ACTN1	34	49.4	102.71	4 (1.25)	0 (0)	17 (8.29)	-Inf	0.321346	0.930185	3.72874	0.000212645	0.0014867	0	0	0	0	0	0	0	0	0	0	0	0	0	0	0	0	0	0	0	0	0	0	0	0	0	0	0	0	0	0	0	0	0	0	0	0
sp|P35609|ACTN2_HUMAN;sp|P35609-2|ACTN2_HUMAN	ACTN2	17	23.5	103.85	0 (0)	0 (0)	0 (0)	NA	1	1	NA	1	1	0	0	0	0	0	0	0	0	0	0	0	0	0	0	0	0	0	0	0	0	0	0	0	0	0	0	0	0	0	0	0	0	0	0	0	0
sp|Q08043|ACTN3_HUMAN	ACTN3	15	19.8	103.24	0 (0)	0 (0)	0 (0)	NA	1	1	NA	1	1	0	0	0	0	0	0	0	0	0	0	0	0	0	0	0	0	0	0	0	0	0	0	0	0	0	0	0	0	0	0	0	0	0	0	0	0
sp|O43707|ACTN4_HUMAN;sp|O43707-2|ACTN4_HUMAN;sp|O43707-3|ACTN4_HUMAN	ACTN4	33	48.5	104.85	9 (1.33)	2 (1)	19 (3.26)	0.130191	0.559766	0.930185	1.82197	0.00256436	0.0131928	0	0	0	0	0	0	0	0	0	0	0	0	0	0	0	0	0	0	0	0	0	0	0	0	0	0	0	0	0	0	0	0	0	0	0	0
sp|Q03154|ACY1_HUMAN;sp|Q03154-4|ACY1_HUMAN;sp|Q03154-2|ACY1_HUMAN;sp|Q03154-3|ACY1_HUMAN	ACY1	27	76	45.884	114 (9.74)	13 (12.38)	66 (12.05)	0.0697007	0.724538	0.97479	-0.178219	0.370799	0.538014	25	10	1	8	18	11	5	18	21	27	6	0	2	0	6	26	1	16	0	1	13	28	3	1	25	47	1	3	8	7	1	5	13	6	7	3
sp|Q96HD9|ACY3_HUMAN	ACY3	4	19.7	35.241	1 (2)	0 (0)	1 (1)	-Inf	0.622232	0.930185	-1.64811	0.962923	1	0	0	0	0	0	0	0	0	0	0	0	0	0	0	0	0	0	0	0	0	0	0	0	0	0	0	0	0	0	0	0	0	0	0	0	0
sp|P00813|ADA_HUMAN	ADA	29	78.5	40.764	72 (4.92)	13 (6.46)	51 (4.92)	0.872718	0.0421377	0.930185	0.0867256	0.723135	0.841429	9	2	0	2	28	0	4	2	4	3	6	0	0	0	3	15	0	3	0	0	5	10	0	11	18	14	7	1	0	0	0	2	6	4	8	2
sp|P00325-2|ADH1B_HUMAN;sp|P00325|ADH1B_HUMAN	ADH1B	9	34.3	35.412	5 (1.2)	1 (1)	5 (1.2)	0.799989	0.744026	0.979141	0.43796	0.714486	0.838522	0	0	0	0	0	0	0	0	0	0	0	0	0	0	0	0	0	0	0	0	2	0	0	0	0	0	0	0	0	0	0	0	0	0	0	0
sp|P00326|ADH1G_HUMAN;sp|P07327|ADH1A_HUMAN	ADH1C	19	65.3	39.867	73 (2.6)	11 (2.91)	44 (4.18)	0.496036	0.265427	0.930185	0.175659	0.924686	0.993349	4	3	3	0	2	1	2	5	14	6	0	0	4	0	0	1	4	1	2	0	2	2	0	0	0	0	3	1	1	2	3	1	0	0	2	1
sp|P11766|ADHX_HUMAN	ADH5	13	35	39.724	37 (1.78)	9 (1.33)	34 (2.97)	0.642885	0.11592	0.930185	0.755436	0.026648	0.0854825	1	0	1	0	0	0	0	1	7	2	0	1	1	0	0	0	0	0	0	0	4	0	0	0	1	0	1	0	1	0	0	0	0	0	0	2
sp|P28332|ADH6_HUMAN;sp|P28332-2|ADH6_HUMAN	ADH6	4	22	39.088	0 (0)	0 (0)	2 (1.5)	NA	1	1	Inf	0.0860676	0.205674	0	0	0	0	0	0	0	0	0	0	0	0	0	0	0	0	0	0	0	0	0	0	0	0	0	0	0	0	0	0	0	0	0	0	0	0
sp|Q15848|ADIPO_HUMAN	ADIPOQ	6	35.7	26.413	25 (1.16)	4 (1.25)	44 (1.57)	0.261809	0.617128	0.930185	1.54499	6.52173e-06	6.52804e-05	2	1	0	1	0	0	0	1	0	0	0	0	0	0	0	0	0	1	0	0	0	0	0	0	1	1	0	0	0	0	0	0	0	0	1	1
sp|P43652|AFAM_HUMAN	AFM	4	10.7	69.068	0 (0)	0 (0)	3 (1.33)	NA	1	1	Inf	0.0359222	0.107635	0	0	0	0	0	0	0	0	0	0	0	0	0	0	0	0	0	0	0	0	0	0	0	0	0	0	0	0	0	0	0	0	0	0	0	0
sp|P20933|ASPG_HUMAN	AGA	9	33.5	37.208	82 (2.16)	12 (1.83)	54 (2.56)	-0.0443139	0.927764	1	0.0289429	0.547861	0.708722	0	3	2	1	1	0	0	3	1	0	1	0	0	0	8	1	0	2	0	0	0	4	0	1	2	3	1	0	2	0	4	2	1	0	2	1
sp|P23526-2|SAHH_HUMAN;sp|P23526|SAHH_HUMAN	AHCY	7	19.6	44.658	1 (1)	0 (0)	5 (1.6)	-Inf	0.615635	0.930185	3.29986	0.0649819	0.172023	1	0	0	0	0	0	0	0	0	0	0	0	0	0	0	0	0	0	0	0	0	0	0	0	0	0	0	0	0	0	0	0	0	0	0	0
sp|P02765|FETUA_HUMAN	AHSG	2	6.5	39.324	0 (0)	0 (0)	3 (1)	NA	1	1	Inf	0.0407612	0.118657	0	0	0	0	0	0	0	0	0	0	0	0	0	0	0	0	0	0	0	0	0	0	0	0	0	0	0	0	0	0	0	0	0	0	0	0
sp|O60218|AK1BA_HUMAN;sp|C9JRZ8|AK1BF_HUMAN;sp|C9JRZ8-2|AK1BF_HUMAN	AKR1B10	13	54.7	36.019	48 (2.02)	7 (4.29)	35 (2.83)	1.71502	0.32869	0.930185	0.590173	0.679094	0.813322	0	0	0	0	2	0	0	1	8	3	0	0	1	0	0	1	1	0	0	0	2	7	0	1	3	0	1	0	1	0	0	1	1	0	0	0
sp|P13716|HEM2_HUMAN;sp|P13716-2|HEM2_HUMAN	ALAD	9	30.3	36.294	2 (1.5)	0 (0)	19 (2.16)	-Inf	0.482491	0.930185	3.42538	6.48306e-06	6.52804e-05	0	0	0	0	0	0	0	0	0	0	0	0	0	0	0	0	0	0	0	0	0	0	0	0	0	0	0	1	0	0	0	0	0	0	0	0
sp|P02768|ALBU_HUMAN;CON__P02768-1;sp|P02768-2|ALBU_HUMAN;sp|P02768-3|ALBU_HUMAN	ALB	127	94.1	69.366	127 (52.38)	15 (86)	79 (320.05)	0.589468	0.380804	0.930185	1.7764	7.15939e-07	8.61233e-06	17	7	5	13	34	13	3	62	108	10	48	32	2	20	4	82	11	193	16	24	7	7	92	41	43	17	73	394	130	29	21	42	43	6	23	9
sp|P04075|ALDOA_HUMAN;sp|P04075-2|ALDOA_HUMAN	ALDOA	16	60.4	39.42	7 (2)	1 (1)	18 (2)	-1.27896	0.933896	1	1.27513	0.0037764	0.017856	0	0	0	1	0	0	0	0	0	0	0	0	0	0	0	0	0	0	0	0	0	0	0	0	0	0	0	0	0	0	0	0	0	0	0	0
sp|P09972|ALDOC_HUMAN	ALDOC	5	22.8	39.455	3 (1)	0 (0)	2 (1)	-Inf	0.384535	0.930185	-1.05579	0.660869	0.794987	0	0	0	0	0	0	0	0	0	0	0	0	0	0	0	0	0	0	0	0	0	0	0	0	0	0	0	0	0	0	0	0	0	0	0	0
sp|P09917-3|LOX5_HUMAN;sp|P09917|LOX5_HUMAN;sp|P09917-2|LOX5_HUMAN;sp|P09917-5|LOX5_HUMAN;sp|P09917-4|LOX5_HUMAN	ALOX5	4	8.1	74.634	1 (2)	0 (0)	2 (1)	-Inf	0.616417	0.930185	1.70414	0.549881	0.708722	0	0	0	0	0	0	0	0	0	0	0	0	0	0	0	0	0	0	0	0	0	0	0	0	0	0	0	0	0	0	0	0	0	0	0	0
sp|P09923|PPBI_HUMAN	ALPI	38	64.6	56.811	129 (41.05)	15 (49.6)	79 (34.47)	-0.0873028	0.948495	1	-0.589685	3.60132e-05	0.000306862	15	12	14	46	20	14	19	16	19	86	25	117	63	33	52	8	42	11	41	34	36	44	31	49	23	10	81	30	12	13	75	41	55	60	23	12
sp|P05186|PPBT_HUMAN;sp|P05186-3|PPBT_HUMAN;sp|P05186-2|PPBT_HUMAN	ALPL	13	34.4	57.304	35 (1.86)	3 (1.67)	20 (2.6)	-0.929242	0.420658	0.930185	-0.00828464	0.315435	0.481391	4	0	0	1	0	0	0	4	0	0	0	0	0	0	0	1	0	0	0	0	0	0	0	0	1	0	0	0	0	0	1	0	0	1	0	1
sp|P05187|PPB1_HUMAN	ALPP	10	26.4	57.953	2 (1.5)	2 (1)	3 (1)	1.26474	0.0601593	0.930185	-0.17731	0.242611	0.401732	0	0	0	0	0	0	0	0	0	0	0	0	0	0	0	0	0	0	0	0	0	0	0	0	0	0	0	0	0	0	0	0	0	0	0	0
sp|P10696|PPBN_HUMAN	ALPPL2	10	27.3	57.376	2 (1)	0 (0)	2 (1)	-Inf	0.477703	0.930185	-1.34198	0.992798	1	0	0	0	0	0	0	0	0	0	0	0	0	0	0	0	0	0	0	0	0	0	1	0	0	0	0	0	0	0	0	0	0	0	0	0	0
sp|P02760|AMBP_HUMAN	AMBP	12	37.8	38.999	5 (1.6)	2 (1)	29 (3.79)	0.807853	0.243587	0.930185	3.89188	7.79706e-09	1.44954e-07	0	0	0	0	0	0	0	0	1	0	0	0	0	0	0	0	0	0	0	0	0	0	0	0	0	0	1	0	0	0	0	0	0	0	0	0
sp|P04745|AMY1_HUMAN	AMY1A	67	85.3	57.767	125 (9.44)	14 (7.79)	64 (7.47)	-0.664223	0.251355	0.930185	-0.835145	5.77092e-05	0.000467387	20	0	1	39	71	3	0	47	2	1	36	22	1	4	6	68	3	1	0	6	6	2	7	6	5	2	10	7	2	5	4	11	5	14	11	26
sp|P04746|AMYP_HUMAN;sp|P04746-2|AMYP_HUMAN	AMY2A	74	86.3	57.706	129 (98.04)	15 (114.67)	79 (81.44)	-0.0371181	0.180396	0.930185	-0.47612	0.000113677	0.000869043	63	38	9	643	511	70	9	339	38	66	158	293	32	13	49	788	24	26	17	135	40	304	25	25	28	10	139	40	16	88	31	158	51	73	53	228
sp|P19961|AMY2B_HUMAN;sp|P19961-2|AMY2B_HUMAN	AMY2B	71	86.3	57.709	125 (7.19)	15 (6.27)	69 (6.99)	-0.466871	0.36036	0.930185	-0.505344	0.00105495	0.00612018	8	4	1	44	53	6	0	13	3	4	9	14	2	1	3	36	2	2	1	9	3	8	0	1	4	1	10	2	1	7	2	10	2	6	4	21
sp|P15144|AMPN_HUMAN	ANPEP	74	61.9	109.54	126 (42.63)	15 (35.73)	77 (36.35)	-0.512876	0.439349	0.930185	-0.627254	0.00340342	0.0164733	16	16	0	16	3	7	11	11	55	4	19	104	49	19	51	3	39	18	16	22	8	86	45	6	73	10	56	13	1	4	131	19	162	22	78	2
sp|P07355|ANXA2_HUMAN;sp|P07355-2|ANXA2_HUMAN	ANXA2	17	51	38.604	8 (1.63)	2 (2)	17 (4.41)	1.10924	0.396648	0.930185	1.97756	0.00367023	0.0174549	0	0	0	0	0	0	0	0	0	1	0	0	0	0	0	0	0	0	0	0	0	0	0	0	0	0	0	0	0	0	0	0	0	0	0	0
sp|P12429|ANXA3_HUMAN	ANXA3	26	66.3	36.375	3 (7.33)	1 (3)	29 (11.76)	1.0838	0.423453	0.930185	4.7993	1.94886e-10	5.14249e-09	0	0	0	0	0	0	0	0	0	0	0	0	0	0	0	0	0	0	0	0	0	0	0	0	0	0	0	0	0	0	0	0	0	0	0	0
sp|P08758|ANXA5_HUMAN	ANXA5	15	54.4	35.936	1 (3)	0 (0)	13 (5.31)	-Inf	0.619639	0.930185	5.45841	6.25618e-05	0.000493543	0	0	0	0	0	0	0	0	0	0	0	0	0	0	0	0	0	0	0	0	0	0	0	0	0	0	0	0	0	0	0	0	0	0	0	0
sp|P08133|ANXA6_HUMAN;sp|P08133-2|ANXA6_HUMAN	ANXA6	10	21.1	75.872	1 (1)	2 (1)	18 (2.89)	3.89277	0.0258278	0.930185	5.61088	3.75593e-07	4.80054e-06	0	0	0	0	0	0	0	0	0	0	0	0	0	0	0	0	0	0	0	0	0	0	0	0	0	0	0	0	0	0	0	0	0	0	0	0
sp|P19801|AOC1_HUMAN;sp|P19801-2|AOC1_HUMAN	AOC1	12	20.9	85.377	10 (1.1)	2 (1.5)	18 (2.22)	0.606009	0.474256	0.930185	1.4254	0.0104567	0.0397841	1	0	0	0	1	0	0	2	0	0	0	0	0	0	0	0	0	0	0	0	0	0	0	0	0	0	0	0	0	1	0	0	0	0	0	0
sp|P02743|SAMP_HUMAN	APCS	10	37.7	25.387	41 (1.95)	8 (3.13)	61 (5.41)	1.222	0.0657492	0.930185	2.2174	1.54479e-12	6.01734e-11	8	2	0	1	2	0	0	3	2	0	0	0	0	0	0	2	0	0	0	0	3	1	0	0	1	1	0	2	1	0	0	1	1	0	0	1
sp|P13798|ACPH_HUMAN	APEH	20	44.3	81.224	57 (3.18)	11 (4.36)	42 (3.79)	0.999967	0.0452567	0.930185	0.373753	0.403521	0.575053	4	0	0	3	5	0	2	0	5	4	0	0	7	0	0	4	0	4	0	0	3	3	0	0	4	2	0	0	0	0	1	0	4	5	3	2
sp|P27695|APEX1_HUMAN	APEX1	8	41.5	35.554	0 (0)	0 (0)	1 (9)	NA	1	1	Inf	0.204376	0.392973	0	0	0	0	0	0	0	0	0	0	0	0	0	0	0	0	0	0	0	0	0	0	0	0	0	0	0	0	0	0	0	0	0	0	0	0
sp|P04114|APOB_HUMAN	APOB	33	10.7	515.6	2 (5)	0 (0)	5 (10)	-Inf	0.488217	0.930185	2.75522	0.14521	0.304569	0	0	0	0	0	0	0	0	0	0	0	0	0	0	0	0	0	0	0	0	0	0	0	0	0	0	0	0	0	0	0	0	0	0	0	0
sp|P05090|APOD_HUMAN	APOD	12	41.3	21.275	108 (4.84)	11 (4.27)	69 (6.61)	-0.68984	0.129494	0.930185	-0.122154	0.810603	0.921621	13	1	4	0	9	3	9	7	6	2	1	16	10	2	3	8	1	6	0	3	3	8	9	3	0	6	7	15	6	7	4	4	8	3	5	10
sp|P02749|APOH_HUMAN	APOH	8	34.2	38.298	0 (0)	0 (0)	5 (3.6)	NA	1	1	Inf	0.00478855	0.0216294	0	0	0	0	0	0	0	0	0	0	0	0	0	0	0	0	0	0	0	0	0	0	0	0	0	0	0	0	0	0	0	0	0	0	0	0
sp|P05067-9|A4_HUMAN;sp|P05067|A4_HUMAN;sp|P05067-7|A4_HUMAN;sp|P05067-11|A4_HUMAN;sp|P05067-8|A4_HUMAN;sp|P05067-5|A4_HUMAN;sp|P05067-6|A4_HUMAN	APP	4	6.5	85.039	26 (1.12)	5 (1)	13 (1.15)	0.235177	0.614503	0.930185	-0.429251	0.208459	0.392973	0	0	0	0	0	0	1	0	1	0	0	0	1	0	2	0	0	0	0	0	0	0	0	1	0	0	0	0	0	0	1	1	0	0	0	0
sp|P05089|ARGI1_HUMAN;sp|P05089-2|ARGI1_HUMAN;sp|P05089-3|ARGI1_HUMAN	ARG1	14	68.6	34.735	2 (3.5)	0 (0)	2 (6.5)	-Inf	0.485336	0.930185	1.26858	0.853932	0.955563	0	0	0	0	0	0	0	0	0	0	0	0	0	0	0	0	0	0	0	0	0	0	0	0	0	0	0	0	0	0	0	0	0	0	0	0
sp|P52565|GDIR1_HUMAN	ARHGDIA	1	7.4	23.207	0 (0)	0 (0)	4 (1)	NA	1	1	Inf	0.018154	0.0613636	0	0	0	0	0	0	0	0	0	0	0	0	0	0	0	0	0	0	0	0	0	0	0	0	0	0	0	0	0	0	0	0	0	0	0	0
sp|P52566|GDIR2_HUMAN	ARHGDIB	6	41.8	22.988	2 (1.5)	1 (1)	22 (3.41)	1.66435	0.333683	0.930185	4.85706	1.05683e-07	1.49049e-06	0	0	0	0	0	0	0	0	0	0	0	0	0	0	0	0	0	0	0	0	0	0	0	0	0	0	0	0	0	0	0	0	0	0	0	0
sp|O15143|ARC1B_HUMAN;sp|Q92747-2|ARC1A_HUMAN;sp|Q92747|ARC1A_HUMAN	ARPC1B	4	18.3	40.949	0 (0)	0 (0)	4 (2)	NA	1	1	Inf	0.0139934	0.0502858	0	0	0	0	0	0	0	0	0	0	0	0	0	0	0	0	0	0	0	0	0	0	0	0	0	0	0	0	0	0	0	0	0	0	0	0
sp|P15289-2|ARSA_HUMAN;sp|P15289|ARSA_HUMAN	ARSA	11	49.4	44.881	68 (2.6)	8 (2.88)	36 (3)	-0.00892174	0.879513	1	-0.433958	0.0565885	0.153276	6	3	3	2	3	3	0	1	2	6	2	0	4	0	0	6	0	0	0	0	3	6	0	1	6	0	4	0	5	1	0	2	8	3	2	0
sp|P15848-2|ARSB_HUMAN;sp|P15848|ARSB_HUMAN	ARSB	1	3.4	45.995	2 (1)	1 (1)	1 (1)	1.90919	0.329142	0.930185	0.273708	0.992786	1	0	0	0	0	0	0	0	0	0	0	0	0	0	0	0	0	0	0	0	0	0	0	0	0	0	0	0	0	0	0	0	0	0	0	0	0
sp|Q9NR71-2|ASAH2_HUMAN;sp|Q9NR71|ASAH2_HUMAN;sp|P0C7U1-2|ASA2B_HUMAN;sp|P0C7U1|ASA2B_HUMAN	ASAH2	32	47.1	81.717	129 (30.54)	15 (28.4)	79 (25.35)	-0.314552	0.23327	0.930185	-0.640814	7.54357e-09	1.43503e-07	86	23	37	21	51	21	34	56	35	31	25	48	42	18	36	44	24	33	16	19	47	66	62	50	19	17	46	58	44	44	33	51	42	27	40	45
sp|P31939-2|PUR9_HUMAN;sp|P31939|PUR9_HUMAN	ATIC	6	10.2	64.523	66 (1.03)	11 (1.09)	34 (1.15)	0.237238	0.398986	0.930185	-0.508725	0.128813	0.275114	0	0	1	0	1	0	1	0	2	1	1	1	1	1	0	0	0	0	1	1	0	0	1	0	1	1	0	0	0	1	0	0	0	0	0	0
sp|O14983-3|AT2A1_HUMAN;sp|O14983-2|AT2A1_HUMAN;sp|O14983|AT2A1_HUMAN	ATP2A1	5	6.2	95.198	26 (1.19)	3 (1)	20 (1.45)	-0.115554	0.629979	0.930185	0.415798	0.927316	0.993349	0	0	0	0	0	0	0	0	0	0	0	0	0	0	0	0	1	0	0	1	0	0	0	0	0	0	0	0	0	0	0	0	0	0	0	0
sp|Q16720-8|AT2B3_HUMAN;sp|Q16720-7|AT2B3_HUMAN;sp|Q16720-6|AT2B3_HUMAN;sp|Q16720-3|AT2B3_HUMAN;sp|Q16720-5|AT2B3_HUMAN;sp|Q16720-2|AT2B3_HUMAN;sp|Q16720-4|AT2B3_HUMAN;sp|Q16720|AT2B3_HUMAN	ATP2B3	2	2.5	122.76	3 (1)	1 (1)	6 (1.33)	1.0352	0.468834	0.930185	1.23969	0.139778	0.294686	0	0	0	0	0	0	0	0	0	0	1	0	0	0	0	0	0	0	0	0	0	0	0	0	0	0	0	0	0	0	0	0	0	0	0	0
sp|P06576|ATPB_HUMAN	ATP5B	3	8.7	56.559	6 (1.17)	0 (0)	9 (1.11)	-Inf	0.222098	0.930185	0.239374	0.377103	0.545001	0	0	0	0	0	0	0	0	0	0	0	0	0	0	0	0	0	0	0	0	0	0	0	0	0	0	0	0	0	0	0	0	0	0	0	0
sp|P05496|AT5G1_HUMAN;sp|Q06055|AT5G2_HUMAN;sp|P48201|AT5G3_HUMAN;sp|Q06055-3|AT5G2_HUMAN;sp|Q06055-2|AT5G2_HUMAN	ATP5G1	1	22.8	14.277	24 (2.79)	2 (1.5)	18 (3.17)	-1.94884	0.451174	0.930185	0.0196637	0.941605	0.999482	3	3	0	3	2	0	0	0	0	0	0	0	0	0	0	0	0	0	0	0	0	0	6	7	2	4	0	1	0	0	1	0	0	0	4	7
sp|O75882-3|ATRN_HUMAN;sp|O75882-2|ATRN_HUMAN;sp|O75882|ATRN_HUMAN	ATRN	27	28.1	133.7	76 (3.53)	11 (2.91)	53 (4.85)	-0.184989	0.99414	1	0.0371893	0.585081	0.735171	7	2	0	2	4	2	4	3	3	9	1	0	4	0	0	4	0	0	2	0	2	9	1	0	7	2	8	0	0	4	5	1	8	0	0	0
sp|P25311|ZA2G_HUMAN	AZGP1	23	58.7	34.258	122 (13.51)	15 (16.6)	77 (18.32)	0.175603	0.191355	0.930185	0.0549872	0.456099	0.634505	15	15	16	16	23	20	15	12	22	20	16	10	19	2	8	25	6	7	8	2	17	26	4	4	21	2	13	6	16	5	17	21	18	14	6	7
sp|P20160|CAP7_HUMAN	AZU1	9	55.8	26.885	59 (2.86)	7 (2.86)	70 (6.16)	-0.338719	0.99436	1	1.43839	1.55733e-09	3.18474e-08	1	1	0	1	1	0	0	2	0	0	2	1	1	0	0	5	0	0	1	0	0	2	0	1	1	0	1	2	3	1	1	0	4	1	1	9
sp|P61769|B2MG_HUMAN	B2M	4	37.8	13.714	37 (1.32)	3 (1)	29 (1.41)	-1.3549	0.228128	0.930185	-0.364388	0.7222	0.841429	2	1	0	1	1	1	0	1	1	0	0	0	0	0	0	1	0	1	0	0	0	1	0	0	0	1	1	0	1	0	0	0	0	0	2	0
sp|O15382|BCAT2_HUMAN;sp|O15382-2|BCAT2_HUMAN	BCAT2	13	48.5	44.287	48 (1.4)	10 (1.4)	29 (1.62)	0.748278	0.158885	0.930185	0.0354847	0.628039	0.765057	2	1	0	1	0	0	0	0	3	0	0	0	2	0	0	0	0	1	0	0	1	2	0	1	1	1	0	0	1	0	0	0	3	2	5	3
sp|P06276|CHLE_HUMAN	BCHE	4	9.5	68.417	0 (0)	0 (0)	4 (1)	NA	1	1	Inf	0.018154	0.0613636	0	0	0	0	0	0	0	0	0	0	0	0	0	0	0	0	0	0	0	0	0	0	0	0	0	0	0	0	0	0	0	0	0	0	0	0
sp|Q9NR09|BIRC6_HUMAN	BIRC6	5	1.2	530.25	4 (1)	1 (1)	3 (1)	0.371413	0.602376	0.930185	0.129381	0.989867	1	0	0	0	0	0	0	0	0	0	0	0	0	0	0	0	0	0	0	0	0	0	0	0	0	0	0	0	0	0	0	0	0	0	1	0	0
sp|Q13867|BLMH_HUMAN	BLMH	18	49.2	52.562	80 (2.76)	10 (3.4)	56 (3.95)	0.103387	0.825135	1	0.353407	0.370127	0.538014	10	3	2	0	4	0	1	8	8	2	1	2	3	0	2	4	0	0	1	0	0	2	0	1	1	10	1	0	2	0	0	0	2	1	1	2
sp|P30043|BLVRB_HUMAN	BLVRB	9	58.3	22.119	1 (1)	1 (1)	9 (3.78)	2.53981	0.18629	0.930185	4.78789	0.00109759	0.00632274	0	0	0	0	0	0	0	0	0	0	0	0	0	0	0	0	0	0	0	0	0	0	0	0	0	0	0	0	0	0	0	0	0	0	0	0
sp|P07738|PMGE_HUMAN	BPGM	3	17.8	30.005	0 (0)	0 (0)	2 (2)	NA	1	1	Inf	0.0817806	0.200289	0	0	0	0	0	0	0	0	0	0	0	0	0	0	0	0	0	0	0	0	0	0	0	0	0	0	0	0	0	0	0	0	0	0	0	0
sp|P17213|BPI_HUMAN	BPI	5	11.9	53.899	1 (1)	0 (0)	4 (2)	-Inf	0.615635	0.930185	3.88909	0.126977	0.273336	0	0	0	0	0	0	0	0	0	0	0	0	0	0	0	0	0	0	0	0	0	0	0	0	0	0	0	0	0	0	0	0	0	0	0	0
sp|Q10588|BST1_HUMAN;sp|Q10588-2|BST1_HUMAN	BST1	16	55.3	35.724	31 (1.65)	4 (1)	40 (2.75)	-0.628902	0.820285	1	1.02889	0.00363419	0.0173846	0	0	1	0	0	0	0	1	0	4	1	0	0	0	0	5	0	1	0	0	0	2	0	0	2	0	0	0	0	0	2	0	2	0	0	0
sp|Q9H0W9-2|CK054_HUMAN;sp|Q9H0W9|CK054_HUMAN;sp|Q9H0W9-3|CK054_HUMAN;sp|Q9H0W9-4|CK054_HUMAN	C11orf54	9	45.3	33.098	30 (2.3)	6 (1.83)	37 (2.3)	0.449675	0.32874	0.930185	0.430761	0.0197431	0.0652409	2	3	1	0	1	0	0	1	3	4	0	0	2	0	0	3	0	0	0	0	0	4	0	0	0	0	0	0	6	0	0	0	5	0	3	0
sp|P02747|C1QC_HUMAN	C1QC	2	12.7	25.773	0 (0)	0 (0)	3 (1)	NA	1	1	Inf	0.0407612	0.118657	0	0	0	0	0	0	0	0	0	0	0	0	0	0	0	0	0	0	0	0	0	0	0	0	0	0	0	0	0	0	0	0	0	0	0	0
sp|P00736|C1R_HUMAN	C1R	6	13.2	80.118	0 (0)	0 (0)	6 (1.83)	NA	1	1	Inf	0.00241246	0.0125694	0	0	0	0	0	0	0	0	0	0	0	0	0	0	0	0	0	0	0	0	0	0	0	0	0	0	0	0	0	0	0	0	0	0	0	0
sp|P01024|CO3_HUMAN;sp|O95568|MET18_HUMAN	C3	149	76.6	187.15	99 (18.21)	14 (36.86)	79 (113.56)	1.34302	0.00705217	0.930185	2.58734	6.16679e-23	2.52222e-20	64	3	6	0	1	3	3	14	63	3	7	0	1	0	0	21	1	4	0	0	15	13	3	1	13	1	24	32	13	5	0	21	16	0	32	2
sp|P0C0L4|CO4A_HUMAN;sp|P0C0L4-2|CO4A_HUMAN	C4A	79	47.3	192.78	20 (2.1)	5 (2.4)	47 (3.53)	1.24003	0.1262	0.930185	2.10384	3.09761e-10	7.67832e-09	1	0	0	0	0	0	0	0	1	0	0	0	0	0	0	0	0	0	0	0	0	0	0	0	2	0	1	3	0	0	0	0	0	0	3	0
sp|P0C0L5|CO4B_HUMAN	C4B	81	48.4	192.75	43 (6.3)	8 (9.63)	66 (37.95)	1.46144	0.0754946	0.930185	3.48003	6.83792e-17	5.59342e-15	7	0	0	0	0	0	0	1	14	0	1	0	0	0	0	1	0	0	0	0	0	0	0	0	2	0	1	7	2	0	0	1	0	0	1	0
sp|P04003|C4BPA_HUMAN	C4BPA	10	24.6	67.033	1 (2)	1 (1)	22 (2.45)	3.14699	0.188109	0.930185	5.67814	1.47931e-08	2.63061e-07	0	0	0	0	0	0	0	0	0	0	0	0	0	0	0	0	0	0	0	0	0	0	0	0	0	0	0	0	0	0	0	0	0	0	0	0
sp|P01031|CO5_HUMAN	C5	39	31.1	188.3	13 (5)	4 (6.75)	54 (9.52)	2.12997	0.0882731	0.930185	3.45773	7.48339e-18	7.65177e-16	1	0	0	0	0	0	0	0	3	0	0	0	0	0	0	0	0	0	0	0	0	1	0	0	1	0	0	1	0	0	0	0	0	0	1	0
sp|Q96MH7|CE034_HUMAN	C5orf34	3	8	72.897	4 (1)	1 (1)	3 (1)	0.520078	0.602375	0.930185	-0.132663	0.989831	1	0	0	0	0	0	0	0	0	0	0	0	0	0	0	0	0	0	0	1	0	0	0	0	0	0	0	0	0	0	0	0	0	0	0	0	0
sp|P13671|CO6_HUMAN	C6	14	20.3	104.79	2 (1.5)	2 (1)	18 (2.67)	2.89882	0.0651001	0.930185	4.49405	2.93027e-06	3.28351e-05	0	0	0	0	0	0	0	0	0	0	0	0	0	0	0	0	0	0	0	0	0	0	0	0	0	0	0	0	0	0	0	0	0	0	0	0
sp|P10643|CO7_HUMAN	C7	13	25.3	93.517	2 (1)	0 (0)	12 (2.42)	-Inf	0.477703	0.930185	4.08117	0.00132286	0.00741165	0	0	0	0	0	0	0	0	0	0	0	0	0	0	0	0	0	0	0	0	0	0	0	0	0	0	0	0	0	0	0	0	0	0	0	0
sp|P07357|CO8A_HUMAN	C8A	6	18.2	65.163	1 (2)	1 (1)	7 (1.86)	3.14699	0.188109	0.930185	3.81725	0.00786135	0.0318346	0	0	0	0	0	0	0	0	0	0	0	0	0	0	0	0	0	0	0	0	0	0	0	0	0	0	0	0	0	0	0	0	0	0	0	0
sp|P07358|CO8B_HUMAN	C8B	12	28.8	67.046	1 (3)	0 (0)	5 (3.8)	-Inf	0.619639	0.930185	3.40941	0.0559214	0.151973	0	0	0	0	0	0	0	0	0	0	0	0	0	0	0	0	0	0	0	0	0	0	0	0	0	0	0	0	0	0	0	0	0	0	0	0
sp|P07360|CO8G_HUMAN	C8G	5	36.1	22.277	1 (1)	0 (0)	7 (2.71)	-Inf	0.615635	0.930185	5.07564	0.0118042	0.0440912	0	0	0	0	0	0	0	0	0	0	0	0	0	0	0	0	0	0	0	0	0	0	0	0	0	0	0	0	0	0	0	0	0	0	0	0
sp|P02748|CO9_HUMAN;CON__Q3MHN2	C9	10	19.3	63.173	1 (2)	1 (3)	9 (3)	3.51494	0.16472	0.930185	3.60239	0.00115875	0.00658234	0	0	0	0	0	0	0	0	0	0	0	0	0	0	0	0	0	0	0	0	0	0	0	0	0	0	0	0	0	0	0	0	0	0	0	0
sp|P00915|CAH1_HUMAN	CA1	26	80.8	28.87	125 (17.34)	15 (31.4)	76 (42.18)	0.648041	0.0463099	0.930185	0.699558	0.0282988	0.0897224	10	3	25	18	48	0	33	36	63	17	22	17	38	8	1	40	9	2	11	8	17	69	3	6	7	2	22	16	37	9	9	7	29	2	55	18
sp|P00918|CAH2_HUMAN	CA2	19	78.5	29.246	56 (2.07)	11 (2.09)	49 (6.63)	0.52925	0.0641326	0.930185	1.3308	0.000247609	0.00170205	0	0	0	0	4	0	0	0	20	0	0	0	1	0	0	2	0	0	2	1	1	0	0	0	1	1	0	0	0	0	0	0	0	0	0	0
sp|P07451|CAH3_HUMAN	CA3	3	18.5	29.557	0 (0)	0 (0)	5 (1.6)	NA	1	1	Inf	0.00603479	0.0257107	0	0	0	0	0	0	0	0	0	0	0	0	0	0	0	0	0	0	0	0	0	0	0	0	0	0	0	0	0	0	0	0	0	0	0	0
sp|P22748|CAH4_HUMAN;sp|P22748-2|CAH4_HUMAN	CA4	12	46.8	35.032	99 (2.9)	11 (3.55)	64 (3.8)	-0.0879239	0.919233	1	-0.0810875	0.91273	0.990204	5	1	3	2	3	1	4	4	6	3	3	1	5	0	0	5	1	3	0	4	0	11	1	2	5	0	6	6	4	1	1	1	6	1	3	3
sp|P27797|CALR_HUMAN	CALR	12	49.2	48.141	0 (0)	0 (0)	5 (7.6)	NA	1	1	Inf	0.00413056	0.018982	0	0	0	0	0	0	0	0	0	0	0	0	0	0	0	0	0	0	0	0	0	0	0	0	0	0	0	0	0	0	0	0	0	0	0	0
sp|P49913|CAMP_HUMAN	CAMP	5	20	19.301	0 (0)	0 (0)	5 (2.2)	NA	1	1	Inf	0.00581552	0.0250154	0	0	0	0	0	0	0	0	0	0	0	0	0	0	0	0	0	0	0	0	0	0	0	0	0	0	0	0	0	0	0	0	0	0	0	0
sp|Q01518-2|CAP1_HUMAN;sp|Q01518|CAP1_HUMAN	CAP1	17	28.5	51.83	14 (1.93)	4 (1)	35 (4.26)	-0.00740434	0.244768	0.930185	2.31101	4.78999e-07	5.84808e-06	0	0	0	0	2	1	0	1	7	0	0	0	0	0	0	0	0	0	0	0	0	1	0	0	1	0	0	0	0	2	0	0	0	0	0	0
sp|P31944|CASPE_HUMAN	CASP14	7	32.2	27.679	8 (1)	1 (1)	27 (1.15)	0.246262	0.945486	1	2.18992	0.000116195	0.000880067	1	0	0	0	0	0	0	0	0	1	0	0	1	0	0	1	0	0	0	0	1	0	0	0	0	0	0	0	1	0	0	0	0	0	0	0
sp|P42574|CASP3_HUMAN	CASP3	2	5.1	31.608	0 (0)	0 (0)	2 (1.5)	NA	1	1	Inf	0.0864939	0.205674	0	0	0	0	0	0	0	0	0	0	0	0	0	0	0	0	0	0	0	0	0	0	0	0	0	0	0	0	0	0	0	0	0	0	0	0
sp|P31415|CASQ1_HUMAN	CASQ1	2	8.8	45.16	1 (2)	1 (1)	2 (1)	1.76935	0.17976	0.930185	0.611713	0.27542	0.435151	0	0	0	0	0	0	0	0	0	0	0	0	0	0	0	0	0	0	0	0	0	0	0	0	0	0	0	0	0	0	0	0	0	0	0	0
sp|P04040|CATA_HUMAN	CAT	38	69.8	59.755	51 (5.25)	7 (8.86)	61 (20.7)	0.755146	0.649363	0.941806	2.19075	4.26614e-09	8.30882e-08	28	2	1	0	2	1	1	0	7	8	0	0	0	0	0	2	2	0	0	0	0	8	0	0	6	0	0	6	11	2	0	0	5	1	2	0
sp|P16152|CBR1_HUMAN;sp|P16152-2|CBR1_HUMAN;sp|O75828|CBR3_HUMAN	CBR1	4	19.9	30.375	1 (1)	0 (0)	3 (2.33)	-Inf	0.615635	0.930185	3.16422	0.249746	0.410226	0	0	0	0	0	0	0	0	0	0	0	0	0	0	0	0	0	0	0	0	0	0	0	0	0	0	0	0	0	0	0	0	0	0	0	0
sp|Q16663|CCL15_HUMAN	CCL15	2	31	12.248	1 (1)	0 (0)	0 (0)	-Inf	0.615634	0.930185	-Inf	0.240557	0.401093	0	0	0	0	0	0	0	0	0	0	0	0	0	0	0	0	0	0	0	0	0	1	0	0	0	0	0	0	0	0	0	0	0	0	0	0
sp|Q8N6Q3|CD177_HUMAN;sp|Q8N6Q3-2|CD177_HUMAN;sp|Q8N6Q3-3|CD177_HUMAN	CD177	7	24.7	46.363	21 (2.43)	1 (1)	19 (2.32)	-2.6178	0.209277	0.930185	-0.355063	0.769063	0.884801	0	0	2	1	0	0	0	2	0	0	0	0	0	0	0	0	0	0	0	0	0	0	0	0	2	0	3	0	0	4	0	0	0	0	0	0
sp|P16671-4|CD36_HUMAN;sp|P16671|CD36_HUMAN;sp|P16671-3|CD36_HUMAN;sp|P16671-2|CD36_HUMAN	CD36	5	18.9	46.09	0 (0)	0 (0)	1 (5)	NA	1	1	Inf	0.208043	0.392973	0	0	0	0	0	0	0	0	0	0	0	0	0	0	0	0	0	0	0	0	0	0	0	0	0	0	0	0	0	0	0	0	0	0	0	0
sp|P13987|CD59_HUMAN	CD59	3	25	14.177	0 (0)	0 (0)	4 (2.5)	NA	1	1	Inf	0.0118735	0.0440912	0	0	0	0	0	0	0	0	0	0	0	0	0	0	0	0	0	0	0	0	0	0	0	0	0	0	0	0	0	0	0	0	0	0	0	0
sp|O43866|CD5L_HUMAN	CD5L	9	40.9	38.087	0 (0)	0 (0)	5 (3.2)	NA	1	1	Inf	0.00481241	0.0216294	0	0	0	0	0	0	0	0	0	0	0	0	0	0	0	0	0	0	0	0	0	0	0	0	0	0	0	0	0	0	0	0	0	0	0	0
sp|P21926|CD9_HUMAN	CD9	4	25.4	25.416	4 (1)	0 (0)	5 (2)	-Inf	0.315333	0.930185	1.31496	0.584064	0.735022	0	0	0	0	0	0	0	0	0	0	0	0	0	0	0	0	0	0	0	0	0	0	0	0	0	0	0	0	0	0	0	0	0	0	0	0
sp|P32320|CDD_HUMAN	CDA	7	62.3	16.185	64 (1.47)	9 (1.11)	63 (2.44)	-0.138258	0.516917	0.930185	0.889915	0.000266082	0.0017988	1	0	0	2	1	0	4	0	1	0	1	2	2	0	0	2	1	0	1	0	1	4	1	1	1	1	0	1	2	1	1	3	1	1	2	2
sp|Q9BYE9|CDHR2_HUMAN	CDHR2	8	7.9	141.54	10 (1.1)	2 (1)	14 (2.07)	0.256722	0.635005	0.935545	1.12664	0.0856277	0.205674	0	0	0	0	0	0	0	0	0	0	0	0	0	0	0	0	0	0	0	0	0	0	0	0	0	0	0	0	0	0	0	0	0	0	0	0
sp|Q9HBB8-2|CDHR5_HUMAN;sp|Q9HBB8-4|CDHR5_HUMAN;sp|Q9HBB8|CDHR5_HUMAN	CDHR5	5	10.9	69.626	87 (1.77)	10 (2.4)	40 (1.95)	0.155145	0.508155	0.930185	-0.56082	0.00147388	0.00795629	2	2	0	2	2	0	2	1	3	1	1	3	4	0	3	0	1	1	0	0	2	0	0	1	2	1	2	0	1	1	1	0	3	0	1	1
sp|P13688-2|CEAM1_HUMAN;sp|P13688-8|CEAM1_HUMAN;sp|P13688-10|CEAM1_HUMAN;sp|P13688|CEAM1_HUMAN;sp|P13688-3|CEAM1_HUMAN;sp|P13688-4|CEAM1_HUMAN;sp|P13688-11|CEAM1_HUMAN;sp|P13688-9|CEAM1_HUMAN;sp|P13688-6|CEAM1_HUMAN;sp|P13688-5|CEAM1_HUMAN;sp|P13688-7|CEAM1_HUMAN	CEACAM1	9	25.7	45.95	126 (5.12)	15 (4.53)	74 (5.18)	-0.41399	0.117253	0.930185	-0.555478	6.38666e-06	6.52804e-05	7	3	3	5	9	2	7	4	4	4	5	11	6	7	6	2	5	3	5	3	3	4	3	2	2	6	2	2	6	4	1	2	5	4	5	6
sp|P06731-2|CEAM5_HUMAN;sp|P06731|CEAM5_HUMAN;sp|P40198-3|CEAM3_HUMAN;sp|P40198|CEAM3_HUMAN	CEACAM5	18	32.2	76.723	129 (18.54)	15 (17)	78 (19.77)	-0.397753	0.0813777	0.930185	-0.437974	5.91637e-06	6.2046e-05	29	13	19	11	23	6	19	18	23	12	21	20	12	11	16	11	10	11	27	17	18	1	8	12	12	18	20	11	35	8	24	19	10	24	39	20
sp|P40199|CEAM6_HUMAN	CEACAM6	8	30.2	37.194	123 (4.84)	14 (5.36)	75 (6.55)	-0.203173	0.698985	0.973648	-0.0395614	0.501356	0.672181	12	6	8	9	8	1	4	4	7	5	5	4	5	1	4	2	2	5	2	1	0	1	2	6	1	9	7	6	12	4	8	7	6	10	5	4
sp|Q14002|CEAM7_HUMAN;sp|Q14002-2|CEAM7_HUMAN	CEACAM7	5	26.4	29.379	114 (2.29)	12 (2.25)	63 (2.29)	-0.486936	0.180834	0.930185	-0.701074	8.06385e-05	0.000622286	1	1	4	0	2	1	2	2	2	2	2	1	3	3	1	3	1	3	1	2	0	2	2	4	2	1	0	1	0	3	1	1	1	0	6	2
sp|P31997|CEAM8_HUMAN	CEACAM8	8	23.8	38.153	53 (1.87)	5 (1.6)	58 (3)	-0.979552	0.307825	0.930185	0.95413	0.000332413	0.00221068	1	0	0	0	0	0	0	0	0	1	2	5	0	0	1	0	0	0	0	0	0	0	0	0	0	2	0	0	1	0	3	1	2	0	0	3
sp|P19835|CEL_HUMAN;sp|P19835-2|CEL_HUMAN	CEL	5	10.2	79.321	3 (1.33)	2 (1)	0 (0)	2.66229	0.109581	0.930185	0.014592	0.699057	0.828737	0	0	0	0	0	0	0	0	0	1	0	0	0	0	0	0	0	0	0	0	0	0	0	0	0	0	0	1	0	0	0	0	0	0	0	0
sp|P08217|CEL2A_HUMAN	CELA2A	31	89.6	28.887	129 (182.64)	15 (156.2)	79 (175.87)	-0.433994	0.320613	0.930185	-0.452806	0.000392655	0.00250931	79	71	86	119	104	72	42	119	136	105	69	440	317	172	161	81	264	75	208	129	175	196	83	74	36	39	468	58	20	63	712	232	101	297	112	64
sp|P08218|CEL2B_HUMAN	CELA2B	9	56.1	28.809	3 (1.67)	1 (1)	0 (0)	-0.00627436	0.459638	0.930185	-2.65397	0.353981	0.529353	0	0	0	0	0	0	0	0	0	0	0	0	0	0	0	0	0	0	0	0	0	0	0	0	0	0	1	0	0	0	0	0	0	0	0	0
sp|P09093|CEL3A_HUMAN	CELA3A	28	87.4	29.488	129 (211.73)	15 (192.2)	79 (181.08)	-0.332724	0.117709	0.930185	-0.608439	1.26248e-09	2.64797e-08	292	215	305	196	110	147	77	181	171	139	126	222	271	152	221	178	221	214	166	201	287	318	398	378	164	137	390	329	306	201	247	346	238	224	312	275
sp|P08861|CEL3B_HUMAN	CELA3B	25	89.6	29.263	129 (32.24)	15 (30.13)	79 (27.29)	-0.260381	0.504395	0.930185	-0.526955	2.5977e-07	3.42729e-06	24	42	51	26	20	9	14	41	43	20	10	69	58	9	13	22	13	13	26	13	17	40	34	37	20	32	106	32	18	20	118	46	25	59	53	24
sp|P00751|CFAB_HUMAN;sp|P00751-2|CFAB_HUMAN	CFB	21	31.4	85.532	1 (1)	0 (0)	14 (4.5)	-Inf	0.615635	0.930185	6.82183	3.279e-05	0.000285095	0	0	0	0	0	0	0	0	0	0	0	0	0	0	0	0	0	0	0	0	0	0	0	0	0	0	0	0	0	0	0	0	0	0	0	0
sp|P08603|CFAH_HUMAN;sp|P08603-2|CFAH_HUMAN;sp|Q02985-2|FHR3_HUMAN;sp|Q02985|FHR3_HUMAN	CFH	30	30.5	139.09	2 (1)	0 (0)	28 (5.39)	-Inf	0.477703	0.930185	6.42015	9.1818e-10	2.08631e-08	0	0	0	0	0	0	0	0	0	0	0	0	0	0	0	0	0	0	0	0	0	0	0	0	0	0	0	0	0	0	0	0	0	0	0	0
sp|Q03591|FHR1_HUMAN	CFHR1	4	19.1	37.65	0 (0)	0 (0)	10 (2.5)	NA	1	1	Inf	7.1171e-05	0.000554456	0	0	0	0	0	0	0	0	0	0	0	0	0	0	0	0	0	0	0	0	0	0	0	0	0	0	0	0	0	0	0	0	0	0	0	0
sp|P23528|COF1_HUMAN;sp|Q9Y281-3|COF2_HUMAN;sp|Q9Y281|COF2_HUMAN	CFL1	5	56	18.502	3 (1)	1 (1)	2 (1)	1.46873	0.468834	0.930185	0.1755	0.991175	1	0	0	0	0	0	0	0	0	0	0	0	0	0	0	0	0	0	0	0	0	0	0	0	0	0	0	0	0	0	0	0	0	0	0	0	0
sp|P36222|CH3L1_HUMAN	CHI3L1	17	51.2	42.625	4 (2.25)	1 (1)	26 (3.92)	-0.254722	0.591009	0.930185	3.37103	8.95201e-08	1.29329e-06	0	0	0	0	0	0	0	0	0	0	0	0	0	0	0	0	0	0	0	0	0	0	0	0	0	0	0	0	0	0	0	0	0	0	0	0
sp|Q13231-2|CHIT1_HUMAN;sp|Q13231-3|CHIT1_HUMAN;sp|Q13231|CHIT1_HUMAN;sp|Q13231-4|CHIT1_HUMAN	CHIT1	18	56.8	43.132	3 (4.67)	0 (0)	26 (4.92)	-Inf	0.397356	0.930185	3.32135	3.62445e-08	5.59396e-07	0	0	0	0	0	0	0	0	0	0	0	0	0	0	0	0	0	0	0	0	0	0	0	0	0	0	0	0	0	0	0	0	0	0	0	0
sp|P12277|KCRB_HUMAN	CKB	10	42.5	42.644	13 (1.23)	2 (4)	19 (2)	1.98296	0.628499	0.930185	1.45113	0.0402892	0.118657	1	0	0	0	2	1	0	0	0	1	0	0	0	0	0	0	0	0	0	0	0	1	0	0	0	0	0	0	0	0	0	0	0	1	1	0
sp|P06732|KCRM_HUMAN	CKM	8	25.5	43.101	9 (1.22)	3 (1)	1 (1)	1.03068	0.234122	0.930185	-1.09587	0.152909	0.315063	0	0	0	0	0	0	0	0	0	0	0	1	0	0	0	0	0	0	0	0	0	0	0	0	0	0	0	1	0	0	0	0	0	0	2	0
sp|P12532|KCRU_HUMAN;sp|P12532-2|KCRU_HUMAN	CKMT1A	18	45.1	47.036	125 (4.94)	15 (4.2)	76 (6.17)	-0.440558	0.15988	0.930185	-0.218291	0.073099	0.185124	12	8	2	7	10	3	10	12	9	4	1	6	6	4	2	4	4	3	5	3	3	11	6	4	5	13	1	4	4	5	2	4	10	5	6	2
sp|P17540|KCRS_HUMAN	CKMT2	9	23.6	47.504	15 (2.4)	4 (1.25)	4 (2.5)	-0.276313	0.233146	0.930185	-1.44336	0.241144	0.401093	2	0	0	3	0	0	0	0	0	0	0	0	0	1	0	0	0	0	0	1	0	0	0	0	0	0	0	0	0	0	0	0	0	2	0	0
sp|Q05315|LEG10_HUMAN	CLC	2	26.8	16.453	1 (7)	0 (0)	0 (0)	-Inf	0.628244	0.930185	-Inf	0.274224	0.43472	0	0	0	0	0	0	0	0	0	0	0	0	0	0	0	0	0	0	0	0	0	0	0	0	0	0	0	0	0	0	0	0	0	0	0	0
sp|A8K7I4|CLCA1_HUMAN	CLCA1	58	58.3	100.22	129 (42.28)	15 (50.87)	79 (49.33)	0.0739872	0.478527	0.930185	-0.207214	0.0131214	0.0474924	83	40	40	49	34	10	32	56	73	39	26	29	61	15	52	43	21	28	43	45	64	118	28	26	51	34	68	30	25	38	31	52	63	12	48	24
sp|Q14CN2|CLCA4_HUMAN	CLCA4	18	23	101.28	61 (2.61)	7 (3.29)	34 (3.68)	-0.052601	0.786061	1	-0.310266	0.233351	0.401093	3	0	0	1	5	4	0	1	0	4	3	0	0	1	0	2	0	1	1	2	1	0	0	0	2	2	2	0	1	4	0	0	3	0	0	0
sp|P04118|COL_HUMAN	CLPS	7	53.6	11.954	123 (3.74)	15 (2.87)	71 (3.45)	-0.472683	0.0488426	0.930185	-0.625898	4.19125e-07	5.27452e-06	0	6	2	7	5	1	4	4	4	4	3	4	4	2	2	0	4	3	1	3	3	7	5	9	1	2	7	6	0	4	3	6	8	3	2	5
sp|Q8NCR9|CLRN3_HUMAN	CLRN3	2	12.4	25.321	7 (1.29)	0 (0)	4 (2.25)	-Inf	0.171766	0.930185	0.434713	0.461525	0.639877	0	0	0	0	0	0	0	0	0	0	0	0	0	0	0	0	0	0	0	0	0	0	0	0	0	0	1	0	0	0	0	0	0	0	0	0
sp|Q9BYD5|CNFN_HUMAN	CNFN	2	43.8	12.376	36 (1.17)	5 (1.2)	25 (1.2)	-0.221269	0.888032	1	-0.0601439	0.533794	0.696825	1	0	0	1	2	0	0	0	1	0	3	1	0	0	1	1	0	1	0	0	0	1	0	0	1	0	0	0	0	0	0	0	1	0	1	3
sp|P02462-2|CO4A1_HUMAN;sp|P02462|CO4A1_HUMAN;sp|P29400|CO4A5_HUMAN;sp|P29400-2|CO4A5_HUMAN	COL4A1	9	9.6	127.98	63 (3.19)	10 (3.9)	53 (3.83)	0.389374	0.241286	0.930185	0.270937	0.102873	0.230548	2	0	0	8	2	3	0	0	0	0	1	0	0	2	0	1	0	1	0	0	0	2	0	0	8	1	0	0	1	0	0	0	3	1	2	3
sp|P08572|CO4A2_HUMAN	COL4A2	7	7.5	167.55	25 (2.56)	6 (2.83)	29 (3)	0.913735	0.114323	0.930185	0.707172	0.0197796	0.0652409	1	0	0	12	1	0	1	0	0	0	0	0	0	2	0	0	0	0	0	0	0	0	0	0	5	0	0	0	0	0	0	0	1	1	0	2
sp|P27658|CO8A1_HUMAN	COL8A1	3	7.5	73.363	5 (1)	0 (0)	2 (1)	-Inf	0.261602	0.930185	-1.83882	0.253944	0.413797	0	0	0	0	0	0	0	0	0	0	0	0	0	1	0	0	0	0	0	0	0	0	0	0	0	0	0	0	0	0	0	0	0	0	0	0
sp|P35606|COPB2_HUMAN;sp|P35606-2|COPB2_HUMAN	COPB2	7	12.7	102.49	0 (0)	0 (0)	1 (3)	NA	1	1	Inf	0.211403	0.392973	0	0	0	0	0	0	0	0	0	0	0	0	0	0	0	0	0	0	0	0	0	0	0	0	0	0	0	0	0	0	0	0	0	0	0	0
sp|P00450|CERU_HUMAN	CP	51	59.5	122.2	40 (4.38)	10 (4.5)	63 (22.19)	1.1909	0.0111971	0.930185	3.15866	7.21377e-18	7.65177e-16	8	0	0	0	3	0	0	0	6	0	0	0	0	0	0	4	0	0	0	0	0	4	0	0	4	1	0	2	0	0	0	0	2	0	1	0
sp|P15085|CBPA1_HUMAN	CPA1	42	72.6	47.14	129 (106.65)	15 (177.33)	79 (98.32)	0.59236	0.589571	0.930185	-0.204074	0.0518199	0.142723	136	47	38	42	19	13	40	120	273	50	22	170	47	34	53	47	44	16	77	28	34	9	10	43	57	33	175	34	20	33	333	139	31	44	273	30
sp|P48052|CBPA2_HUMAN	CPA2	20	59.2	47.03	99 (8.19)	13 (14.08)	62 (8.47)	0.72863	0.259862	0.930185	-0.0882224	0.660188	0.794987	4	14	2	5	0	1	0	12	8	28	2	5	6	0	2	8	7	0	6	2	0	2	2	0	8	8	14	5	2	3	11	35	0	1	0	2
sp|Q9UI42-2|CBPA4_HUMAN;sp|Q9UI42|CBPA4_HUMAN	CPA4	3	11.6	43.57	0 (0)	0 (0)	1 (3)	NA	1	1	Inf	0.215282	0.392973	0	0	0	0	0	0	0	0	0	0	0	0	0	0	0	0	0	0	0	0	0	0	0	0	0	0	0	0	0	0	0	0	0	0	0	0
sp|P15086|CBPB1_HUMAN;CON__Q2KIG3	CPB1	48	75.3	47.367	129 (70.5)	15 (97)	79 (47.42)	0.231887	0.584778	0.930185	-0.678573	2.0842e-06	2.47084e-05	110	70	68	265	16	21	49	37	147	40	94	58	38	10	25	45	24	27	54	23	56	38	20	35	65	46	223	19	24	88	207	107	189	39	209	18
sp|P14384|CBPM_HUMAN	CPM	4	11.5	50.513	11 (1.45)	0 (0)	8 (1.25)	-Inf	0.0902722	0.930185	-0.542778	0.528359	0.695971	1	0	0	0	1	0	0	0	2	0	0	0	0	0	0	1	0	0	0	0	0	2	0	0	0	0	0	0	2	2	0	1	0	0	0	0
sp|O75131|CPNE3_HUMAN;sp|Q86YQ8-2|CPNE8_HUMAN;sp|Q9HCH3-2|CPNE5_HUMAN;sp|Q96FN4-2|CPNE2_HUMAN;sp|Q96FN4|CPNE2_HUMAN;sp|Q96A23|CPNE4_HUMAN;sp|O95741|CPNE6_HUMAN;sp|Q9UBL6-2|CPNE7_HUMAN;sp|Q86YQ8|CPNE8_HUMAN;sp|Q96A23-2|CPNE4_HUMAN;sp|Q9HCH3|CPNE5_HUMAN;sp|O95741-2|CPNE6_HUMAN;sp|Q9UBL6|CPNE7_HUMAN	CPNE3	4	12.5	60.13	4 (1)	0 (0)	6 (1.17)	-Inf	0.315333	0.930185	0.327658	0.42998	0.604337	0	0	0	0	0	0	0	0	0	0	0	0	0	0	0	0	0	0	0	0	0	0	0	0	0	0	0	0	0	0	0	0	0	0	0	0
sp|Q8IVL8|CBPO_HUMAN	CPO	11	39	42.529	62 (3.65)	9 (3.44)	46 (3.63)	0.100465	0.728686	0.976304	-0.177529	0.883102	0.974869	7	10	0	0	1	0	0	3	0	8	0	0	2	0	0	2	0	0	0	0	0	1	2	0	9	13	0	3	8	0	0	2	0	0	0	0
sp|P36551|HEM6_HUMAN;sp|P36551-2|HEM6_HUMAN	CPOX	9	21.4	50.151	30 (2)	2 (2.5)	15 (2)	-0.501692	0.326915	0.930185	-0.468247	0.119499	0.26419	6	0	0	0	2	0	1	6	1	3	0	1	0	0	5	1	1	0	0	0	1	0	0	0	0	0	0	0	0	1	1	0	0	0	0	0
sp|Q9BRF8|CPPED_HUMAN;sp|Q9BRF8-2|CPPED_HUMAN;sp|Q9BRF8-3|CPPED_HUMAN	CPPED1	8	35.4	35.548	1 (1)	1 (1)	10 (1.9)	2.7994	0.18629	0.930185	3.91211	0.00070038	0.00424378	0	0	0	0	0	0	0	0	0	0	0	0	0	0	0	0	0	0	0	0	0	0	0	0	0	0	0	0	0	0	0	0	0	0	0	0
sp|Q9Y646|CBPQ_HUMAN	CPQ	3	9.5	51.887	2 (1)	1 (1)	2 (1.5)	1.87646	0.329142	0.930185	1.0064	0.586896	0.736226	0	0	0	0	0	0	0	0	0	0	0	0	0	0	0	0	0	0	0	0	0	0	0	0	0	0	0	0	0	0	0	0	0	0	0	0
sp|O75629|CREG1_HUMAN	CREG1	2	15	24.074	75 (1.77)	10 (1.2)	59 (2.03)	-0.649768	0.536347	0.930185	0.0497966	0.667705	0.80203	4	7	1	4	0	1	0	2	1	1	1	1	1	1	0	0	1	0	0	2	2	2	2	2	3	8	1	4	1	3	0	3	0	2	2	2
sp|P54108|CRIS3_HUMAN;sp|P54108-2|CRIS3_HUMAN;sp|P54108-3|CRIS3_HUMAN;sp|P16562|CRIS2_HUMAN;sp|P16562-2|CRIS2_HUMAN	CRISP3	8	47.3	27.63	3 (1.33)	1 (2)	20 (3.05)	2.15294	0.416912	0.930185	3.96374	3.54882e-06	3.87058e-05	0	0	0	0	0	0	0	0	0	0	0	0	0	0	0	0	0	0	0	0	0	0	0	0	1	0	0	0	0	0	0	0	0	0	0	0
sp|P02741|CRP_HUMAN;sp|P02741-2|CRP_HUMAN	CRP	11	36.2	25.038	37 (3.19)	5 (2.6)	47 (6.47)	-0.302957	0.833849	1	1.52291	0.000451723	0.00286441	3	1	0	3	1	0	0	1	0	0	1	0	0	0	0	2	0	0	0	0	1	0	0	0	14	11	0	0	0	0	0	0	2	0	1	0
sp|O75390|CISY_HUMAN	CS	9	26.2	51.712	1 (1)	0 (0)	9 (2.11)	-Inf	0.615552	0.930185	3.11163	0.00323141	0.0158032	0	0	0	0	0	0	0	0	0	0	0	0	0	0	0	0	0	0	0	0	0	0	1	0	0	0	0	0	0	0	0	0	0	0	0	0
sp|Q8NEV1|CSK23_HUMAN;sp|P68400|CSK21_HUMAN;sp|P68400-2|CSK21_HUMAN	CSNK2A3	5	22.8	45.219	0 (0)	0 (0)	2 (2)	NA	1	1	Inf	0.0832367	0.202642	0	0	0	0	0	0	0	0	0	0	0	0	0	0	0	0	0	0	0	0	0	0	0	0	0	0	0	0	0	0	0	0	0	0	0	0
sp|P01037|CYTN_HUMAN	CST1	7	60.3	16.387	15 (3.07)	1 (4)	6 (2.33)	-0.385088	0.505005	0.930185	-0.77517	0.148678	0.310252	0	0	0	1	0	0	0	0	0	0	0	0	2	0	0	0	0	0	0	0	0	0	0	0	3	0	0	0	0	0	0	0	3	0	0	0
sp|P01034|CYTC_HUMAN	CST3	3	30.8	15.799	0 (0)	0 (0)	2 (1)	NA	1	1	Inf	0.0948183	0.217869	0	0	0	0	0	0	0	0	0	0	0	0	0	0	0	0	0	0	0	0	0	0	0	0	0	0	0	0	0	0	0	0	0	0	0	0
sp|P01040|CYTA_HUMAN	CSTA	9	76.5	11.006	47 (2.87)	10 (2.3)	39 (2.72)	0.420419	0.119276	0.930185	0.148964	0.289278	0.452446	3	1	0	0	2	0	1	0	0	0	2	0	0	0	2	0	0	0	0	0	1	2	0	0	3	2	0	0	0	0	1	3	6	4	6	0
sp|P04080|CYTB_HUMAN	CSTB	4	70.4	11.139	42 (1.45)	5 (1.6)	34 (1.68)	-0.293119	0.85193	1	-0.0448326	0.691904	0.822641	1	1	1	0	1	0	0	0	1	1	0	0	0	0	0	2	0	0	0	0	0	0	0	1	1	0	1	1	0	0	0	1	0	0	1	0
sp|Q01459|DIAC_HUMAN	CTBS	13	37.1	43.759	86 (3.36)	11 (3.09)	58 (4.24)	-0.149408	0.732642	0.979141	0.0269335	0.811206	0.921621	5	5	5	1	3	0	0	1	2	3	3	4	6	0	2	4	0	0	1	0	4	10	0	3	4	3	4	1	4	0	6	3	6	0	5	2
sp|P17538|CTRB1_HUMAN	CTRB1	20	84	27.712	14 (2.5)	2 (1)	10 (1.8)	-1.16033	0.942875	1	-0.678125	0.907992	0.990204	0	0	0	5	0	0	0	0	0	0	1	0	0	0	0	0	0	0	0	0	0	1	0	0	0	0	5	0	0	0	0	0	0	0	0	0
sp|Q6GPI1|CTRB2_HUMAN	CTRB2	22	84	27.923	129 (35.16)	15 (36.4)	79 (26.92)	0.0129691	0.646752	0.941358	-0.58106	3.68901e-05	0.000311094	33	42	8	90	41	13	15	39	78	50	19	6	31	10	24	57	25	26	24	29	44	64	27	26	29	34	176	38	4	39	41	119	20	45	19	18
sp|Q99895|CTRC_HUMAN	CTRC	41	86.6	29.483	129 (146.97)	15 (169.6)	79 (117.3)	0.0229508	0.991908	1	-0.581258	3.4303e-08	5.59396e-07	142	67	153	148	98	125	73	150	224	137	142	181	194	41	82	106	133	135	116	142	207	155	118	81	77	69	384	130	64	210	261	197	209	158	161	177
sp|P40313|CTRL_HUMAN	CTRL	4	23.5	28.002	3 (1.67)	0 (0)	4 (2)	-Inf	0.385682	0.930185	0.992853	0.593609	0.736831	0	0	0	0	0	0	0	0	0	0	0	0	0	0	0	0	0	0	0	0	0	0	0	0	1	0	0	0	0	0	0	1	0	0	0	0
sp|P53634|CATC_HUMAN;sp|P53634-2|CATC_HUMAN;sp|P53634-3|CATC_HUMAN	CTSC	6	16.6	51.853	6 (1.33)	0 (0)	9 (1.22)	-Inf	0.218615	0.930185	0.592503	0.366575	0.536192	0	0	0	0	2	0	0	0	0	0	0	0	0	0	0	0	0	0	0	0	0	0	0	0	0	0	0	0	1	0	0	0	0	0	0	0
sp|P07339|CATD_HUMAN	CTSD	7	22.1	44.552	11 (1.64)	3 (1.33)	10 (1.5)	0.738359	0.281312	0.930185	-0.0485215	0.538143	0.699842	0	0	0	0	3	1	0	0	0	2	0	0	0	0	0	0	0	0	0	0	0	0	0	0	0	0	0	1	0	0	0	0	1	0	0	0
sp|P08311|CATG_HUMAN	CTSG	13	53.7	28.837	15 (2.27)	2 (1.5)	49 (3.59)	-0.766086	0.985666	1	2.38372	1.58002e-11	5.38522e-10	0	0	0	0	0	0	0	0	0	0	0	0	0	0	0	4	0	0	0	0	0	0	0	0	0	0	0	1	0	0	0	1	0	0	0	0
sp|P09668|CATH_HUMAN	CTSH	6	26.9	37.393	38 (1.58)	6 (2.5)	19 (2.05)	0.799005	0.241644	0.930185	0.0252603	0.303828	0.468044	3	0	0	0	3	0	0	0	1	0	0	0	1	0	1	0	0	0	0	0	1	2	0	1	1	0	0	0	0	0	0	1	0	0	1	0
sp|P25774|CATS_HUMAN;sp|P25774-2|CATS_HUMAN	CTSS	14	47.1	37.495	116 (5.62)	15 (5.13)	73 (5.79)	-0.083074	0.564128	0.930185	-0.303187	0.00188486	0.0100118	12	8	2	5	12	5	3	9	12	6	4	5	6	1	1	11	3	3	5	1	4	7	0	2	7	6	6	2	9	2	7	7	7	8	16	7
sp|O60494|CUBN_HUMAN	CUBN	4	1.4	398.73	6 (1)	0 (0)	3 (1)	-Inf	0.218786	0.930185	-1.22824	0.319102	0.486081	0	0	0	0	0	0	0	0	0	0	0	0	0	0	0	0	0	0	0	0	0	0	0	0	0	0	1	0	0	0	0	0	0	0	0	0
sp|Q86UP6|CUZD1_HUMAN;sp|Q86UP6-2|CUZD1_HUMAN;sp|Q86UP6-3|CUZD1_HUMAN	CUZD1	25	46.5	68.152	128 (11.32)	15 (13.47)	77 (9.94)	-0.00284607	0.699783	0.973648	-0.491355	0.000140401	0.00101636	9	23	5	41	17	10	3	16	16	18	2	6	15	2	6	6	7	8	9	14	26	7	10	6	9	30	30	10	3	18	13	18	8	6	0	7
sp|P78310-4|CXAR_HUMAN;sp|P78310-5|CXAR_HUMAN;sp|P78310-7|CXAR_HUMAN;sp|P78310-2|CXAR_HUMAN;sp|P78310-6|CXAR_HUMAN;sp|P78310|CXAR_HUMAN;sp|P78310-3|CXAR_HUMAN	CXADR	3	27.5	22.37	25 (1)	2 (1)	11 (1.09)	-0.674567	0.4475	0.930185	-0.579058	0.0800398	0.197207	0	1	0	1	1	0	0	0	0	0	1	0	1	0	0	0	0	0	0	0	0	1	0	1	0	0	1	0	0	0	0	1	1	0	1	0
sp|P00167-2|CYB5_HUMAN;sp|P00167-3|CYB5_HUMAN;sp|P00167|CYB5_HUMAN	CYB5A	3	43.9	11.268	0 (0)	0 (0)	2 (2.5)	NA	1	1	Inf	0.0797497	0.197207	0	0	0	0	0	0	0	0	0	0	0	0	0	0	0	0	0	0	0	0	0	0	0	0	0	0	0	0	0	0	0	0	0	0	0	0
sp|P99999|CYC_HUMAN	CYCS	9	52.4	11.749	126 (3.91)	15 (3.53)	77 (4.35)	-0.243399	0.246558	0.930185	-0.280326	0.0183109	0.0616391	4	3	4	4	5	1	4	1	9	11	3	10	5	2	1	2	3	3	4	3	3	5	1	11	3	4	2	4	1	4	4	4	16	2	4	5
sp|Q96EP5-2|DAZP1_HUMAN;sp|Q96EP5|DAZP1_HUMAN	DAZAP1	1	7.1	40.529	1 (1)	0 (0)	0 (0)	-Inf	0.615634	0.930185	-Inf	0.240557	0.401093	0	0	0	0	0	0	0	0	0	0	0	0	0	0	0	0	0	0	0	0	0	0	0	0	0	0	0	0	0	0	0	0	0	0	0	0
sp|P81605|DCD_HUMAN;sp|P81605-2|DCD_HUMAN	DCD	3	35.5	11.284	4 (1)	0 (0)	4 (1.5)	-Inf	0.315333	0.930185	0.480449	0.880816	0.974383	0	0	0	0	0	0	0	0	0	0	0	0	0	0	0	0	0	0	0	0	0	0	0	0	0	0	0	0	0	0	0	1	0	0	0	0
sp|Q16531|DDB1_HUMAN;sp|Q16531-2|DDB1_HUMAN	DDB1	6	7.5	126.97	0 (0)	0 (0)	5 (1.8)	NA	1	1	Inf	0.00584101	0.0250154	0	0	0	0	0	0	0	0	0	0	0	0	0	0	0	0	0	0	0	0	0	0	0	0	0	0	0	0	0	0	0	0	0	0	0	0
sp|P20711-3|DDC_HUMAN;sp|P20711|DDC_HUMAN;sp|P20711-2|DDC_HUMAN;sp|P20711-4|DDC_HUMAN	DDC	5	22.1	45.478	6 (1)	0 (0)	4 (1)	-Inf	0.218786	0.930185	-0.577471	0.53497	0.696825	1	0	0	0	0	0	0	0	0	0	0	0	0	0	0	0	0	0	0	0	0	1	0	0	1	0	0	0	1	0	0	1	0	1	0	0
sp|P30046|DOPD_HUMAN;sp|P30046-2|DOPD_HUMAN;sp|A6NHG4|DDTL_HUMAN	DDT	5	49.2	12.712	1 (1)	0 (0)	14 (2.14)	-Inf	0.615634	0.930185	4.67775	4.20818e-05	0.000347706	0	0	0	0	0	0	0	0	0	0	0	0	0	0	0	0	0	0	0	0	0	0	0	0	0	0	0	0	0	0	0	0	0	0	0	0
sp|P59666|DEF3_HUMAN;sp|P59665|DEF1_HUMAN	DEFA3	6	26.6	10.245	112 (2.11)	13 (2.31)	76 (2.99)	-0.111292	0.773562	0.999643	0.0885841	0.299963	0.465597	6	2	4	3	1	0	4	2	1	0	2	3	1	1	3	3	1	1	1	1	2	3	1	1	1	1	7	3	2	1	2	5	2	0	4	5
sp|Q01523|DEF5_HUMAN	DEFA5	1	12.8	10.071	54 (1.07)	3 (1.33)	24 (1.21)	-0.973247	0.153726	0.930185	-0.602606	0.00931428	0.0368071	1	0	1	0	1	0	1	1	1	0	0	0	1	0	1	1	0	0	0	0	0	0	0	0	0	0	2	2	0	1	1	2	0	0	0	0
sp|Q6UWP2-3|DHR11_HUMAN;sp|Q6UWP2|DHR11_HUMAN;sp|Q6UWP2-2|DHR11_HUMAN	DHRS11	7	46.3	24.843	18 (1.22)	2 (1.5)	13 (1.85)	0.00371016	0.889958	1	0.164914	0.973343	1	0	0	0	0	0	0	0	1	2	1	0	0	0	0	0	0	0	2	0	0	0	0	0	0	0	1	0	2	0	0	0	0	1	0	1	0
sp|P09622|DLDH_HUMAN;sp|P09622-3|DLDH_HUMAN;sp|P09622-2|DLDH_HUMAN	DLD	23	55	54.177	125 (6.34)	15 (5.4)	72 (6.83)	-0.40468	0.190818	0.930185	-0.480712	0.000261795	0.00178457	10	11	11	10	11	4	6	4	21	14	1	3	6	1	3	14	8	5	3	1	5	21	8	2	9	5	11	12	8	7	10	11	8	14	1	2
sp|Q9UGM3-4|DMBT1_HUMAN;sp|Q9UGM3-8|DMBT1_HUMAN;sp|Q9UGM3-2|DMBT1_HUMAN;sp|Q9UGM3-3|DMBT1_HUMAN;sp|Q9UGM3|DMBT1_HUMAN;sp|Q9UGM3-7|DMBT1_HUMAN;sp|Q9UGM3-6|DMBT1_HUMAN;sp|Q9UGM3-9|DMBT1_HUMAN;sp|Q9UGM3-5|DMBT1_HUMAN	DMBT1	28	29.7	166.5	126 (11.58)	15 (14.33)	77 (13.25)	0.119854	0.34367	0.930185	-0.175791	0.634749	0.769222	14	20	0	7	36	10	5	7	11	10	6	3	13	7	6	11	5	5	22	11	9	21	8	3	24	33	11	6	4	5	8	3	18	4	2	7
sp|P24855|DNAS1_HUMAN;sp|P24855-2|DNAS1_HUMAN	DNASE1	3	22.7	31.433	0 (0)	0 (0)	2 (2.5)	NA	1	1	Inf	0.080015	0.197207	0	0	0	0	0	0	0	0	0	0	0	0	0	0	0	0	0	0	0	0	0	0	0	0	0	0	0	0	0	0	0	0	0	0	0	0
sp|O00115-2|DNS2A_HUMAN;sp|O00115|DNS2A_HUMAN	DNASE2	4	15.4	33.615	23 (1.26)	1 (1)	15 (1.47)	-1.96042	0.128899	0.930185	-0.284305	0.351809	0.52707	1	0	1	0	0	0	2	0	0	0	0	1	0	0	0	0	0	0	0	0	0	0	0	0	0	0	0	0	0	0	1	1	0	0	1	0
sp|Q9ULA0|DNPEP_HUMAN	DNPEP	19	54.1	52.428	83 (3.24)	10 (3.5)	66 (4.83)	-0.066484	0.857513	1	0.341053	0.0277701	0.088389	3	1	2	1	2	0	2	2	8	0	0	0	0	0	0	3	4	0	1	1	8	1	1	6	9	0	1	0	2	8	0	1	1	0	1	5
sp|P16444|DPEP1_HUMAN	DPEP1	23	72	45.673	122 (11.03)	15 (15.6)	76 (12.78)	0.333873	0.302972	0.930185	-0.0884535	0.390573	0.560507	37	12	2	10	5	2	1	27	4	21	12	6	13	4	3	21	4	34	3	9	5	31	12	12	11	43	8	9	27	9	3	2	22	4	0	1
sp|P27487|DPP4_HUMAN	DPP4	52	62.5	88.278	128 (63.87)	15 (71.8)	78 (53.47)	0.0249071	0.32648	0.930185	-0.485868	0.000804168	0.00480153	118	123	123	16	128	11	85	87	106	14	68	78	85	5	89	69	23	20	20	14	96	98	4	92	51	144	124	17	108	20	120	112	7	97	88	119
sp|Q9UHL4|DPP2_HUMAN	DPP7	4	9.8	54.341	2 (1.5)	0 (0)	3 (1.67)	-Inf	0.483711	0.930185	0.432735	0.563962	0.715834	0	0	0	0	2	0	0	0	0	0	0	0	0	0	0	0	0	0	0	0	0	0	0	0	0	0	0	0	0	0	0	0	0	0	0	0
sp|Q16555-2|DPYL2_HUMAN;sp|Q16555|DPYL2_HUMAN	DPYSL2	6	20.5	58.162	2 (1)	0 (0)	6 (2)	-Inf	0.477703	0.930185	2.34867	0.0944486	0.217869	0	0	0	0	0	0	0	0	1	0	0	0	0	0	0	0	0	0	0	0	0	0	0	0	0	0	0	0	0	0	0	0	0	0	0	0
sp|Q14195|DPYL3_HUMAN;sp|Q14195-2|DPYL3_HUMAN	DPYSL3	3	7	61.963	9 (1)	4 (1)	4 (1)	1.8056	0.069734	0.930185	0.335208	0.822691	0.932079	0	0	0	0	0	0	0	1	0	0	0	1	1	0	0	0	0	0	0	0	0	0	0	1	0	0	1	0	0	0	0	0	0	0	0	0
sp|Q08554-2|DSC1_HUMAN;sp|Q08554|DSC1_HUMAN	DSC1	8	15.8	93.834	0 (0)	0 (0)	4 (3)	NA	1	1	Inf	0.0126786	0.0465071	0	0	0	0	0	0	0	0	0	0	0	0	0	0	0	0	0	0	0	0	0	0	0	0	0	0	0	0	0	0	0	0	0	0	0	0
sp|Q14574-2|DSC3_HUMAN;sp|Q14574|DSC3_HUMAN	DSC3	3	8.6	93.453	0 (0)	0 (0)	1 (3)	NA	1	1	Inf	0.215282	0.392973	0	0	0	0	0	0	0	0	0	0	0	0	0	0	0	0	0	0	0	0	0	0	0	0	0	0	0	0	0	0	0	0	0	0	0	0
sp|Q02413|DSG1_HUMAN;sp|Q02413-2|DSG1_HUMAN	DSG1	17	23.9	113.75	0 (0)	0 (0)	4 (7)	NA	1	1	Inf	0.0109584	0.0414998	0	0	0	0	0	0	0	0	0	0	0	0	0	0	0	0	0	0	0	0	0	0	0	0	0	0	0	0	0	0	0	0	0	0	0	0
sp|P15924|DESP_HUMAN;sp|P15924-3|DESP_HUMAN;sp|P15924-2|DESP_HUMAN	DSP	43	19.5	331.77	3 (1.33)	0 (0)	5 (11)	-Inf	0.38459	0.930185	3.33079	0.311156	0.476639	2	0	0	0	0	0	0	0	0	0	0	0	0	0	0	0	0	0	0	0	0	0	0	0	0	0	0	0	0	0	0	0	0	0	0	0
sp|Q16610-3|ECM1_HUMAN;sp|Q16610-2|ECM1_HUMAN;sp|Q16610|ECM1_HUMAN;sp|Q16610-4|ECM1_HUMAN	ECM1	2	20	19.069	0 (0)	0 (0)	1 (2)	NA	1	1	Inf	0.221633	0.39762	0	0	0	0	0	0	0	0	0	0	0	0	0	0	0	0	0	0	0	0	0	0	0	0	0	0	0	0	0	0	0	0	0	0	0	0
sp|Q5VTE0|EF1A3_HUMAN;sp|P68104|EF1A1_HUMAN;sp|P68104-2|EF1A1_HUMAN;sp|Q05639|EF1A2_HUMAN	EEF1A1P5	5	13	50.184	8 (1.13)	0 (0)	7 (1.57)	-Inf	0.15204	0.930185	0.0574785	0.965808	1	0	0	0	0	0	0	0	0	0	0	0	0	0	0	0	0	0	0	0	0	0	0	0	0	0	0	1	1	0	2	0	0	0	0	0	0
sp|P26641|EF1G_HUMAN;sp|P26641-2|EF1G_HUMAN	EEF1G	5	11	50.118	1 (1)	0 (0)	6 (1.67)	-Inf	0.615634	0.930185	3.14202	0.0295422	0.0922349	0	0	0	0	0	0	0	0	0	0	0	0	0	0	0	0	0	0	0	0	0	0	0	0	0	0	0	0	0	0	0	0	0	0	0	0
sp|Q8IY85-2|EFC13_HUMAN;sp|Q8IY85|EFC13_HUMAN	EFCAB13	2	4.3	88.629	19 (4.84)	3 (2.33)	13 (4.08)	-0.41083	0.740193	0.979141	-0.060378	0.987014	1	0	0	12	0	3	0	0	0	0	0	0	0	0	0	0	0	0	0	0	0	0	0	0	0	0	0	0	0	0	0	10	0	0	4	0	0
sp|P00533-4|EGFR_HUMAN;sp|P00533-3|EGFR_HUMAN;sp|P00533|EGFR_HUMAN;sp|P00533-2|EGFR_HUMAN	EGFR	4	8	69.227	1 (1)	0 (0)	0 (0)	-Inf	0.615634	0.930185	-Inf	0.240557	0.401093	0	0	0	0	0	0	0	0	0	0	0	0	0	0	0	0	0	0	0	0	0	0	0	0	0	0	0	0	0	0	0	0	0	0	0	0
sp|P56537|IF6_HUMAN;sp|P56537-2|IF6_HUMAN	EIF6	5	33.5	26.599	0 (0)	0 (0)	2 (1)	NA	1	1	Inf	0.0948182	0.217869	0	0	0	0	0	0	0	0	0	0	0	0	0	0	0	0	0	0	0	0	0	0	0	0	0	0	0	0	0	0	0	0	0	0	0	0
sp|P08246|ELNE_HUMAN	ELANE	11	43.1	28.518	46 (2.48)	6 (3)	64 (5.45)	0.110301	0.671085	0.961451	1.75712	2.7269e-11	8.92241e-10	3	1	0	3	2	0	0	1	0	0	1	3	0	0	0	1	0	0	1	0	1	1	1	0	0	1	1	1	0	0	1	1	2	1	0	1
sp|O95834|EMAL2_HUMAN;sp|O95834-2|EMAL2_HUMAN;sp|O95834-3|EMAL2_HUMAN	EML2	2	5.5	70.678	0 (0)	0 (0)	2 (1)	NA	1	1	Inf	0.0948182	0.217869	0	0	0	0	0	0	0	0	0	0	0	0	0	0	0	0	0	0	0	0	0	0	0	0	0	0	0	0	0	0	0	0	0	0	0	0
sp|P06733|ENOA_HUMAN;sp|P06733-2|ENOA_HUMAN	ENO1	15	51.8	47.168	19 (1.74)	3 (1.67)	17 (2.82)	0.147619	0.709333	0.973648	0.423712	0.495978	0.669465	1	0	0	0	0	0	0	0	2	0	0	0	0	0	0	0	1	0	0	0	0	1	0	0	0	0	0	0	0	2	0	0	0	0	0	0
sp|P13929-2|ENOB_HUMAN;sp|P13929|ENOB_HUMAN;sp|P13929-3|ENOB_HUMAN	ENO3	7	25.6	44.114	0 (0)	0 (0)	0 (0)	NA	1	1	NA	1	1	0	0	0	0	0	0	0	0	0	0	0	0	0	0	0	0	0	0	0	0	0	0	0	0	0	0	0	0	0	0	0	0	0	0	0	0
sp|Q07075|AMPE_HUMAN	ENPEP	24	28.1	109.24	28 (3.46)	3 (2)	18 (3.72)	-0.962046	0.71686	0.97479	-0.382169	0.615248	0.759085	0	0	0	0	0	0	0	0	1	0	0	0	0	0	0	0	0	0	0	0	0	0	0	0	3	0	1	0	0	0	1	0	0	0	0	0
sp|Q13822|ENPP2_HUMAN;sp|Q13822-3|ENPP2_HUMAN;sp|Q13822-2|ENPP2_HUMAN	ENPP2	3	5.2	98.993	9 (1.11)	0 (0)	2 (1)	-Inf	0.124975	0.930185	-2.29587	0.0249333	0.0809343	0	0	0	0	0	0	0	0	0	0	0	0	0	0	0	0	0	1	1	0	0	0	0	0	0	0	0	0	0	0	1	0	0	0	0	0
sp|O14638|ENPP3_HUMAN	ENPP3	22	34.4	100.12	43 (2.93)	7 (2.71)	27 (4.67)	0.542655	0.570893	0.930185	0.425349	0.926455	0.993349	10	2	0	0	7	0	2	1	0	1	0	0	1	0	0	1	0	0	0	0	8	4	0	0	0	4	5	1	3	0	0	1	3	0	0	0
sp|Q9Y6X5|ENPP4_HUMAN	ENPP4	8	24.1	51.641	84 (1.58)	10 (1.9)	51 (1.45)	0.112247	0.805317	1	-0.293941	0.00953682	0.037426	1	1	1	1	1	0	0	0	1	1	0	1	3	0	3	1	0	0	0	0	1	1	0	1	2	1	0	1	1	0	3	2	1	1	2	1
sp|Q6UWV6|ENPP7_HUMAN	ENPP7	26	48.3	51.493	128 (46.91)	15 (45.8)	78 (37.38)	-0.230913	0.0784152	0.930185	-0.653954	8.25921e-11	2.50224e-09	62	45	50	43	26	51	44	83	59	57	37	47	75	26	75	52	33	54	58	25	69	51	32	67	58	58	53	24	51	10	53	75	50	20	54	50
sp|Q5MY95|ENTP8_HUMAN;sp|Q5MY95-2|ENTP8_HUMAN	ENTPD8	2	4.6	53.903	11 (1.27)	2 (1)	11 (1.55)	-0.183839	0.709736	0.973648	0.0701811	0.473609	0.648931	0	0	0	0	0	0	0	0	0	0	0	0	0	2	0	0	1	0	0	1	0	0	0	0	0	0	0	0	0	0	0	0	0	0	0	0
sp|P16422|EPCAM_HUMAN	EPCAM	5	25.5	34.932	13 (1.85)	1 (1)	12 (1.42)	-2.15609	0.561048	0.930185	-0.599449	0.826537	0.933924	0	0	0	0	1	0	0	0	2	0	0	0	0	0	0	0	0	0	0	0	0	0	0	0	0	0	0	0	0	1	0	0	0	0	0	0
sp|Q9UM22|EPDR1_HUMAN;sp|Q9UM22-2|EPDR1_HUMAN;sp|Q9UM22-3|EPDR1_HUMAN	EPDR1	6	27.7	25.437	63 (1.33)	10 (1.4)	36 (1.42)	0.40913	0.466304	0.930185	-0.224765	0.132267	0.281025	2	0	0	3	1	0	0	0	0	2	1	2	1	0	2	0	0	2	2	0	1	1	0	1	0	3	0	1	2	1	2	1	1	1	1	2
sp|Q8TE67-3|ES8L3_HUMAN;sp|Q8TE67-2|ES8L3_HUMAN;sp|Q8TE67|ES8L3_HUMAN	EPS8L3	3	7.7	66.947	1 (1)	0 (0)	1 (1)	-Inf	0.615634	0.930185	0.0779757	0.994973	1	0	0	0	0	0	0	0	0	0	0	0	0	0	0	0	0	0	0	0	0	0	0	0	0	0	0	0	0	0	0	0	0	0	0	0	0
sp|P11678|PERE_HUMAN	EPX	23	29.7	81.04	22 (2.73)	3 (1)	27 (3.15)	-1.36379	0.922939	1	0.671512	0.042942	0.12282	9	0	0	9	0	0	0	1	0	0	0	2	0	0	0	0	0	0	0	0	0	0	0	2	0	1	0	0	0	0	0	0	1	0	0	0
sp|P13804-2|ETFA_HUMAN;sp|P13804|ETFA_HUMAN	ETFA	3	15.1	30.025	1 (1)	0 (0)	1 (1)	-Inf	0.615634	0.930185	-0.35376	0.994952	1	0	0	0	0	0	0	0	0	0	0	0	0	0	0	0	0	0	0	0	0	0	1	0	0	0	0	0	0	0	0	0	0	0	0	0	0
sp|P00748|FA12_HUMAN	F12	2	7.2	67.791	1 (1)	0 (0)	2 (1)	-Inf	0.615634	0.930185	1.24481	0.554766	0.710171	0	0	0	0	0	0	0	0	0	0	0	0	0	0	0	0	0	0	0	0	0	0	0	0	0	0	0	0	0	0	0	0	0	0	0	0
sp|P00734|THRB_HUMAN;CON__P00735	F2	5	9.2	70.036	0 (0)	0 (0)	2 (2)	NA	1	1	Inf	0.0829227	0.20248	0	0	0	0	0	0	0	0	0	0	0	0	0	0	0	0	0	0	0	0	0	0	0	0	0	0	0	0	0	0	0	0	0	0	0	0
sp|P07148|FABPL_HUMAN;sp|Q9NQV6-6|PRD10_HUMAN	FABP1	7	59.8	14.208	7 (2)	0 (0)	10 (1.5)	-Inf	0.185518	0.930185	0.0656077	0.364507	0.536192	0	0	0	0	0	0	0	0	0	0	0	0	0	0	0	0	0	0	0	0	0	0	0	0	0	0	0	0	0	0	0	0	5	0	0	0
sp|Q01469|FABP5_HUMAN	FABP5	7	51.1	15.164	4 (1)	0 (0)	0 (0)	-Inf	0.315333	0.930185	-Inf	0.0189153	0.0631541	1	0	0	0	0	0	0	0	0	0	0	0	0	0	1	0	0	0	0	0	0	0	0	0	0	0	0	0	0	0	0	0	1	0	0	0
sp|P16930|FAAA_HUMAN;sp|P16930-2|FAAA_HUMAN	FAH	19	62.1	46.374	51 (1.73)	6 (1)	47 (3.13)	-0.711651	0.320621	0.930185	0.787219	0.0493907	0.13742	7	2	0	1	3	0	1	2	0	1	0	0	1	0	1	1	0	0	0	0	3	4	0	1	3	3	0	0	1	1	0	0	2	1	1	0
sp|Q6P587|FAHD1_HUMAN;sp|Q6P587-2|FAHD1_HUMAN;sp|Q6P587-3|FAHD1_HUMAN	FAHD1	5	44.2	24.843	70 (2.84)	11 (2.27)	28 (2.11)	-0.121559	0.640007	0.938218	-1.15656	0.000132036	0.000981867	1	1	0	1	4	0	0	3	3	4	3	0	3	0	1	3	0	0	0	0	4	1	0	4	6	0	1	0	5	0	2	1	5	1	0	3
sp|Q8WW52-2|F151A_HUMAN;sp|Q8WW52|F151A_HUMAN	FAM151A	3	13.1	44.12	6 (1.33)	0 (0)	1 (1)	-Inf	0.21939	0.930185	-3.14678	0.05387	0.147871	0	1	0	1	0	0	0	0	0	1	0	0	0	0	0	0	0	0	0	0	0	1	0	0	0	1	0	0	0	0	0	0	0	0	0	0
sp|O15287|FANCG_HUMAN	FANCG	1	4.3	68.553	27 (1.59)	3 (1)	13 (1.23)	-1.08136	0.657234	0.948179	-1.05917	0.0924584	0.216708	1	0	0	2	0	1	0	1	0	0	0	0	0	0	0	0	0	0	0	0	1	0	4	1	1	0	0	0	1	0	0	0	1	3	1	0
sp|P35555|FBN1_HUMAN	FBN1	7	3.1	312.24	11 (1.55)	4 (1)	10 (2)	0.54248	0.130778	0.930185	0.344562	0.365754	0.536192	0	0	0	0	0	0	0	0	0	0	0	0	0	0	0	0	0	0	0	0	0	0	0	2	0	0	0	0	0	0	0	3	0	0	0	0
sp|Q9Y6R7|FCGBP_HUMAN	FCGBP	165	55.5	572.01	129 (172.05)	15 (187)	79 (195.82)	-0.0749721	0.329887	0.930185	-0.274632	0.00263808	0.0134872	313	305	107	152	156	54	131	327	268	159	131	58	269	61	171	311	122	189	171	194	331	108	194	106	263	485	221	58	226	285	138	146	353	286	197	170
sp|O75015|FCG3B_HUMAN	FCGR3B	3	19.3	26.216	1 (2)	0 (0)	11 (1.18)	-Inf	0.616417	0.930185	3.41226	0.00140764	0.00773176	0	0	0	0	0	0	0	0	0	0	0	0	0	0	0	0	0	0	0	0	0	0	0	0	0	0	0	0	0	0	0	0	0	0	0	0
sp|O00602|FCN1_HUMAN	FCN1	2	16.9	35.078	0 (0)	0 (0)	1 (2)	NA	1	1	Inf	0.222006	0.39762	0	0	0	0	0	0	0	0	0	0	0	0	0	0	0	0	0	0	0	0	0	0	0	0	0	0	0	0	0	0	0	0	0	0	0	0
sp|P02671-2|FIBA_HUMAN;sp|P02671|FIBA_HUMAN	FGA	6	10.1	69.756	0 (0)	0 (0)	14 (1.79)	NA	1	1	Inf	2.38877e-06	2.75213e-05	0	0	0	0	0	0	0	0	0	0	0	0	0	0	0	0	0	0	0	0	0	0	0	0	0	0	0	0	0	0	0	0	0	0	0	0
sp|P02675|FIBB_HUMAN;CON__P02676	FGB	22	46	55.928	1 (11)	0 (0)	25 (5.8)	-Inf	0.627619	0.930185	4.67021	1.25797e-09	2.64797e-08	0	0	0	0	0	0	0	0	0	0	0	0	0	0	0	0	0	0	0	0	0	0	0	0	0	0	0	0	0	0	0	0	0	0	0	0
sp|P02679-2|FIBG_HUMAN;sp|P02679|FIBG_HUMAN	FGG	16	55.8	49.496	2 (1.5)	0 (0)	19 (4.79)	-Inf	0.475067	0.930185	5.5427	3.01944e-06	3.33771e-05	0	0	0	0	0	0	0	0	0	0	0	0	0	0	0	0	0	0	0	0	0	0	0	0	0	0	0	0	0	0	0	0	0	0	1	0
sp|P07954-2|FUMH_HUMAN;sp|P07954|FUMH_HUMAN	FH	2	5.6	50.212	0 (0)	0 (0)	1 (1)	NA	1	1	Inf	0.237512	0.401093	0	0	0	0	0	0	0	0	0	0	0	0	0	0	0	0	0	0	0	0	0	0	0	0	0	0	0	0	0	0	0	0	0	0	0	0
sp|Q13642-1|FHL1_HUMAN;sp|Q13642-5|FHL1_HUMAN;sp|Q13642-4|FHL1_HUMAN;sp|Q13642|FHL1_HUMAN;sp|Q13642-3|FHL1_HUMAN	FHL1	8	34.6	31.895	19 (1.42)	3 (1.33)	8 (1.38)	0.297298	0.76087	0.987999	-0.731267	0.182139	0.36075	0	1	1	1	0	0	0	0	0	0	0	0	0	0	0	0	0	0	0	0	0	0	0	1	0	1	0	1	0	1	0	0	0	0	0	0
sp|P20930|FILA_HUMAN;CON__P20930	FLG	3	2.1	435.16	2 (1.5)	0 (0)	2 (1.5)	-Inf	0.482364	0.930185	-0.199111	0.929553	0.993953	0	0	0	0	0	0	0	0	0	0	0	0	0	0	2	0	0	0	0	0	0	0	0	0	0	0	0	0	0	0	0	0	0	0	0	0
sp|Q5D862|FILA2_HUMAN;CON__Q5D862	FLG2	20	18.7	248.07	10 (1.9)	2 (1)	11 (4.09)	-0.378184	0.618736	0.930185	1.04035	0.287513	0.450548	0	0	4	0	0	0	0	0	0	0	0	0	0	0	6	0	0	0	0	0	0	0	1	0	0	0	0	0	0	0	1	0	0	0	0	0
sp|P21333-2|FLNA_HUMAN;sp|P21333|FLNA_HUMAN	FLNA	36	21.8	280.01	2 (3)	1 (1)	26 (4.77)	0.749157	0.32512	0.930185	4.84238	1.64239e-09	3.27677e-08	0	0	0	0	0	0	0	0	0	0	0	0	0	0	0	0	0	0	0	0	0	0	0	0	0	0	0	0	0	0	0	0	0	0	0	0
sp|O75369-7|FLNB_HUMAN;sp|O75369-6|FLNB_HUMAN;sp|O75369-3|FLNB_HUMAN;sp|O75369-2|FLNB_HUMAN;sp|O75369-9|FLNB_HUMAN;sp|O75369|FLNB_HUMAN;sp|O75369-8|FLNB_HUMAN;sp|O75369-5|FLNB_HUMAN;sp|O75369-4|FLNB_HUMAN	FLNB	26	16.8	257.55	48 (2.79)	5 (2.8)	38 (3.97)	-0.385115	0.602655	0.930185	0.249019	0.565316	0.715834	0	0	0	0	1	0	0	1	18	1	0	0	2	0	0	0	0	0	0	0	0	4	0	0	0	0	2	0	0	1	0	2	0	0	6	0
sp|Q14315-2|FLNC_HUMAN;sp|Q14315|FLNC_HUMAN	FLNC	49	25.1	287.28	100 (8.62)	12 (12.83)	64 (12.45)	0.130358	0.772681	0.999643	0.0535849	0.718519	0.840842	5	11	2	51	14	12	2	0	6	0	6	11	0	5	0	5	0	3	6	4	3	10	8	25	9	1	0	2	3	0	6	12	3	18	11	11
sp|P02751-10|FINC_HUMAN;sp|P02751-6|FINC_HUMAN;sp|P02751-9|FINC_HUMAN;sp|P02751-14|FINC_HUMAN;sp|P02751-8|FINC_HUMAN;sp|P02751-17|FINC_HUMAN;sp|P02751-3|FINC_HUMAN;sp|P02751|FINC_HUMAN;sp|P02751-5|FINC_HUMAN;sp|P02751-13|FINC_HUMAN;sp|P02751-7|FINC_HUMAN;sp|P02751-15|FINC_HUMAN;sp|P02751-4|FINC_HUMAN;sp|P02751-12|FINC_HUMAN;sp|P02751-16|FINC_HUMAN;sp|P02751-2|FINC_HUMAN	FN1	60	35.5	239.62	23 (4.04)	5 (8.6)	63 (17.97)	2.1505	0.139011	0.930185	3.89377	2.74734e-19	4.49465e-17	4	0	0	0	0	0	0	1	2	0	0	0	1	0	0	1	1	0	0	0	0	0	0	0	1	0	0	4	1	0	0	0	0	0	0	0
sp|Q04609-6|FOLH1_HUMAN;sp|Q04609-7|FOLH1_HUMAN;sp|Q04609|FOLH1_HUMAN;sp|Q04609-9|FOLH1_HUMAN;sp|Q04609-8|FOLH1_HUMAN;sp|Q04609-10|FOLH1_HUMAN;sp|Q9HBA9|FOH1B_HUMAN;sp|Q9Y3Q0|NALD2_HUMAN;sp|Q04609-4|FOLH1_HUMAN;sp|Q9Y3Q0-2|NALD2_HUMAN	FOLH1	26	46.2	77.999	75 (3.93)	12 (5.17)	30 (5.97)	0.671292	0.0711191	0.930185	-0.164719	0.0118647	0.0440912	11	4	4	0	6	1	5	0	0	3	3	0	6	0	7	0	0	0	1	0	5	5	2	9	9	0	6	2	2	2	0	2	11	0	0	0
sp|P41439|FOLR3_HUMAN;sp|P41439-2|FOLR3_HUMAN;sp|P14207|FOLR2_HUMAN;sp|P41439-3|FOLR3_HUMAN	FOLR3	12	44.4	27.638	1 (1)	0 (0)	8 (6.13)	-Inf	0.615634	0.930185	5.28878	0.00456083	0.0207265	0	0	0	0	0	0	0	0	0	0	0	0	0	0	0	0	0	0	0	0	0	0	0	0	0	0	0	0	1	0	0	0	0	0	0	0
sp|P02794|FRIH_HUMAN	FTH1	17	71.6	21.225	119 (8.71)	14 (9.29)	73 (10)	0.109023	0.674661	0.961451	-0.189615	0.213745	0.392973	9	6	8	1	4	1	7	18	22	6	13	13	20	3	9	0	1	14	1	1	16	0	5	10	13	10	1	11	14	0	13	14	16	6	4	5
sp|P02792|FRIL_HUMAN	FTL	13	66.9	20.019	118 (7.37)	15 (8.33)	74 (8.86)	0.172867	0.646322	0.941358	-0.122643	0.397666	0.569245	4	8	7	3	6	1	1	11	15	6	4	13	12	5	4	3	2	14	2	4	16	0	5	8	7	14	0	7	9	4	7	9	10	1	5	2
sp|P04066|FUCO_HUMAN	FUCA1	11	33	53.688	51 (1.41)	7 (1.29)	38 (1.92)	-0.0982743	0.900039	1	-0.0134005	0.708759	0.835396	0	2	0	1	0	0	0	0	1	2	0	0	1	1	0	2	2	0	1	0	0	0	0	0	1	2	1	2	0	0	0	2	1	0	0	0
sp|Q96C23|GALM_HUMAN	GALM	10	47.4	37.765	15 (1.87)	2 (1)	10 (5.1)	-0.669332	0.938863	1	0.768551	0.941265	0.999482	0	0	0	0	0	0	1	0	4	0	0	0	0	0	0	0	0	0	0	0	0	3	0	0	1	0	0	0	0	0	1	0	0	0	0	0
sp|P34059|GALNS_HUMAN	GALNS	13	36.2	58.025	116 (1.86)	15 (1.8)	72 (2.51)	-0.160142	0.7235	0.97479	-0.115076	0.759666	0.876455	3	3	3	1	3	2	2	1	2	1	2	2	3	1	1	4	2	1	1	0	2	5	2	3	3	6	1	2	3	1	1	1	5	1	2	1
sp|P04406|G3P_HUMAN	GAPDH	43	98.8	36.053	129 (47.58)	15 (59.93)	77 (43.29)	0.14301	0.230252	0.930185	-0.403696	0.000385556	0.00248335	43	22	94	15	24	15	50	23	97	25	56	41	7	15	49	19	49	7	24	33	123	103	21	103	131	35	99	44	7	27	69	56	43	56	113	86
sp|O14556|G3PT_HUMAN	GAPDHS	3	7.8	44.501	20 (1.95)	1 (1)	14 (2)	-2.70036	0.231172	0.930185	-0.0823983	0.618752	0.761299	0	0	0	0	1	0	0	0	0	0	1	5	0	0	0	0	0	0	0	0	0	0	0	0	0	0	0	0	0	0	0	0	1	5	0	3
sp|Q9H227-2|GBA3_HUMAN;sp|Q9H227|GBA3_HUMAN	GBA3	1	4.3	18.265	15 (1.4)	3 (1.33)	8 (1.5)	0.356236	0.499666	0.930185	0.0138547	0.551521	0.709346	0	0	0	0	0	0	0	0	0	1	0	0	0	0	0	0	0	0	0	0	0	1	0	1	0	0	0	0	0	0	0	0	1	1	0	0
sp|P02774|VTDB_HUMAN;sp|P02774-3|VTDB_HUMAN;sp|P02774-2|VTDB_HUMAN;CON__Q3MHN5;CON__ENSEMBL:ENSBTAP00000018229	GC	14	39.5	52.963	0 (0)	0 (0)	15 (5.73)	NA	1	1	Inf	3.46144e-07	4.49437e-06	0	0	0	0	0	0	0	0	0	0	0	0	0	0	0	0	0	0	0	0	0	0	0	0	0	0	0	0	0	0	0	0	0	0	0	0
sp|P30047|GFRP_HUMAN;sp|P30047-2|GFRP_HUMAN	GCHFR	4	82.1	9.6981	0 (0)	0 (0)	2 (2.5)	NA	1	1	Inf	0.0812903	0.199686	0	0	0	0	0	0	0	0	0	0	0	0	0	0	0	0	0	0	0	0	0	0	0	0	0	0	0	0	0	0	0	0	0	0	0	0
sp|Q9Y2T3-3|GUAD_HUMAN;sp|Q9Y2T3|GUAD_HUMAN;sp|Q9Y2T3-2|GUAD_HUMAN	GDA	20	57.5	52.837	2 (3)	0 (0)	3 (10.33)	-Inf	0.490206	0.930185	1.59533	0.495527	0.669465	0	0	0	0	0	0	0	0	0	0	0	0	0	0	0	0	0	0	0	0	0	0	0	0	0	0	0	0	0	0	0	0	0	0	0	0
sp|Q7L5L3|GDPD3_HUMAN;sp|Q7L5L3-1|GDPD3_HUMAN	GDPD3	18	45.6	36.596	98 (3.68)	12 (3.33)	46 (2.8)	-0.328093	0.69338	0.972523	-1.01994	6.54401e-06	6.52804e-05	10	1	6	1	4	2	4	4	7	0	2	5	6	6	5	1	7	1	1	0	2	8	4	6	0	0	2	9	4	6	1	4	3	4	9	5
sp|Q92820|GGH_HUMAN	GGH	16	46.5	35.964	128 (4.06)	15 (4.73)	78 (5.5)	-0.0854215	0.931169	1	-0.0388596	0.630472	0.765173	8	5	3	6	3	1	1	7	11	2	2	4	4	4	5	2	4	4	2	2	3	2	5	1	3	9	2	2	8	8	5	2	4	3	4	4
sp|P19440|GGT1_HUMAN;sp|P36268-2|GGT2_HUMAN;sp|A6NGU5|GGT3_HUMAN;sp|P36268|GGT2_HUMAN;sp|P36268-3|GGT2_HUMAN;sp|P19440-2|GGT1_HUMAN;sp|Q14390|GGTL2_HUMAN;sp|P19440-3|GGT1_HUMAN;sp|B5MD39|GGTL3_HUMAN	GGT1	8	17.9	61.409	10 (1.1)	0 (0)	15 (1.6)	-Inf	0.102272	0.930185	1.30456	0.129687	0.27626	1	0	0	0	0	0	0	1	1	0	0	0	0	0	0	0	0	0	0	0	0	0	0	0	0	0	1	0	0	0	0	1	1	0	0	0
sp|P27352-2|IF_HUMAN;sp|P27352|IF_HUMAN	GIF	6	17.6	42.698	71 (5.49)	6 (6.17)	29 (5.41)	-0.350211	0.247177	0.930185	-0.936261	0.0011397	0.00651939	0	3	4	2	16	8	0	1	1	3	0	2	0	1	11	0	1	0	0	3	13	3	0	3	0	1	2	0	0	1	5	0	10	2	1	3
sp|Q9H4G4|GAPR1_HUMAN	GLIPR2	3	31.2	17.218	0 (0)	0 (0)	3 (1.33)	NA	1	1	Inf	0.0358693	0.107635	0	0	0	0	0	0	0	0	0	0	0	0	0	0	0	0	0	0	0	0	0	0	0	0	0	0	0	0	0	0	0	0	0	0	0	0
sp|Q04760-2|LGUL_HUMAN;sp|Q04760|LGUL_HUMAN	GLO1	3	27.8	19.043	6 (1)	1 (1)	7 (2.29)	0.715971	0.845599	1	1.4546	0.387702	0.557365	0	0	0	0	0	0	0	0	1	0	0	0	0	0	0	1	0	0	0	0	0	1	0	0	0	0	0	0	1	0	0	0	0	0	0	0
sp|P00367-3|DHE3_HUMAN;sp|P00367|DHE3_HUMAN;sp|P00367-2|DHE3_HUMAN;sp|P49448|DHE4_HUMAN	GLUD1	6	20.2	46.575	1 (1)	0 (0)	4 (2)	-Inf	0.615911	0.930185	1.72986	0.125652	0.271914	0	0	0	0	0	0	0	0	0	0	0	0	0	0	0	0	0	0	0	0	0	0	0	0	0	0	0	0	0	0	0	0	0	0	0	0
sp|P17900|SAP3_HUMAN	GM2A	5	29.5	20.838	18 (1.33)	1 (1)	16 (1.25)	-2.22387	0.298529	0.930185	-0.398885	0.950483	1	0	0	0	0	0	0	0	0	0	0	0	0	2	0	0	0	1	1	2	1	0	0	0	0	0	0	0	0	0	0	0	0	0	0	0	0
sp|O60547-2|GMDS_HUMAN;sp|O60547|GMDS_HUMAN	GMDS	9	38.6	39.053	7 (2.14)	0 (0)	9 (2)	-Inf	0.188178	0.930185	0.54451	0.41812	0.588679	0	0	0	0	0	0	0	0	7	0	0	0	0	0	0	0	0	0	0	0	0	0	0	0	0	0	0	0	0	1	0	0	0	0	0	0
sp|Q92805|GOGA1_HUMAN	GOLGA1	2	3.9	88.183	1 (1)	1 (1)	0 (0)	2.2323	0.18629	0.930185	-0.415401	0.99489	1	0	0	0	0	0	0	0	0	0	0	0	0	0	0	0	0	0	0	0	0	0	0	0	0	0	0	0	0	0	0	0	0	0	0	0	0
sp|P17174|AATC_HUMAN;sp|P17174-2|AATC_HUMAN	GOT1	21	63.2	46.247	45 (3.31)	10 (2.9)	48 (3.75)	0.707684	0.0349237	0.930185	0.656861	0.00280779	0.0142657	13	5	0	0	3	0	1	3	9	7	1	0	1	0	2	1	0	0	0	0	0	3	0	1	9	0	1	0	2	0	0	3	5	1	0	0
sp|P00505|AATM_HUMAN;sp|P00505-2|AATM_HUMAN	GOT2	27	66.5	47.517	69 (3.22)	12 (2.08)	57 (5.12)	-0.127201	0.35478	0.930185	0.447583	0.00997858	0.0386922	9	1	2	0	4	2	1	4	20	9	0	0	2	0	2	2	4	0	0	0	0	1	1	0	3	0	2	2	7	2	0	5	6	0	7	1
sp|P55259-3|GP2_HUMAN;sp|P55259|GP2_HUMAN;sp|P55259-4|GP2_HUMAN;sp|P55259-2|GP2_HUMAN	GP2	17	32	59.127	126 (12.17)	15 (12.2)	77 (13.38)	-0.16626	0.803129	1	-0.354084	0.0704625	0.181457	17	12	9	24	11	18	6	5	14	19	5	0	11	16	16	6	28	6	4	14	11	28	21	10	17	12	18	24	6	18	4	12	18	7	22	2
sp|P43304|GPDM_HUMAN;sp|P43304-2|GPDM_HUMAN	GPD2	8	19	80.852	8 (1.63)	0 (0)	5 (1)	-Inf	0.156595	0.930185	-1.22799	0.438449	0.615182	0	0	0	0	0	0	0	0	3	1	0	0	0	0	0	0	0	0	0	0	0	0	0	0	0	0	0	1	0	1	0	0	0	0	0	0
sp|P06744|G6PI_HUMAN	GPI	30	61.8	63.146	59 (5.14)	11 (3.18)	56 (13.88)	-0.0176665	0.236505	0.930185	1.37641	6.63096e-06	6.53509e-05	10	3	1	0	6	0	2	7	18	2	0	0	1	0	0	15	1	0	1	0	1	11	0	0	3	0	0	2	6	3	0	0	0	0	2	0
sp|P07203|GPX1_HUMAN;sp|P07203-2|GPX1_HUMAN	GPX1	8	53.2	22.088	2 (2.5)	0 (0)	10 (1.9)	-Inf	0.484566	0.930185	2.28627	0.00763664	0.0312338	4	0	0	0	0	0	0	0	0	0	0	0	0	0	0	0	0	0	0	0	0	0	0	0	0	0	0	0	0	0	0	0	0	0	0	0
sp|P22352|GPX3_HUMAN	GPX3	7	34.5	25.552	11 (1.73)	2 (2.5)	46 (2.43)	1.34357	0.597369	0.930185	3.06991	7.20728e-12	2.56328e-10	1	0	0	0	0	0	0	0	1	0	0	0	0	0	0	0	0	0	0	0	0	0	0	0	0	2	0	0	0	0	0	0	0	1	0	0
sp|Q96QA5|GSDMA_HUMAN	GSDMA	4	6.7	49.364	0 (0)	0 (0)	1 (4)	NA	1	1	Inf	0.211543	0.392973	0	0	0	0	0	0	0	0	0	0	0	0	0	0	0	0	0	0	0	0	0	0	0	0	0	0	0	0	0	0	0	0	0	0	0	0
sp|P06396-2|GELS_HUMAN	GSN	4	4.8	80.64	1 (1)	0 (0)	6 (1.83)	-Inf	0.615635	0.930185	4.1462	0.0293639	0.0920295	0	0	0	0	0	0	0	0	0	0	0	0	0	0	0	0	0	0	0	0	0	0	0	0	0	0	0	0	0	0	0	0	0	0	0	0
sp|P00390-2|GSHR_HUMAN;sp|P00390|GSHR_HUMAN;sp|P00390-3|GSHR_HUMAN;sp|P00390-4|GSHR_HUMAN;sp|P00390-5|GSHR_HUMAN	GSR	23	63	51.7	98 (3.64)	13 (3.62)	68 (7.15)	0.0271111	0.687672	0.97057	0.424077	0.0175252	0.0600682	11	4	3	1	4	2	3	2	13	10	0	2	1	1	0	2	4	1	0	0	1	10	2	1	3	4	1	3	8	4	1	2	4	3	4	0
sp|P48637|GSHB_HUMAN;sp|P48637-2|GSHB_HUMAN	GSS	15	35	52.384	18 (2)	0 (0)	19 (2.89)	-Inf	0.0310999	0.930185	0.424185	0.348134	0.52252	4	0	0	0	2	0	0	1	5	1	0	0	0	0	0	1	0	0	0	0	0	1	0	0	0	0	0	0	1	1	0	0	0	0	0	0
sp|P09211|GSTP1_HUMAN	GSTP1	9	60.5	23.356	1 (1)	0 (0)	7 (3.29)	-Inf	0.615635	0.930185	5.36927	0.01147	0.0432373	0	0	0	0	0	0	0	0	0	0	0	0	0	0	0	0	0	0	0	0	0	0	0	0	0	0	0	0	0	0	0	0	0	0	0	0
sp|P08236|BGLR_HUMAN;sp|P08236-3|BGLR_HUMAN;sp|P08236-2|BGLR_HUMAN	GUSB	27	43.5	74.731	125 (6.35)	15 (6.13)	78 (8.22)	-0.318925	0.431398	0.930185	-0.0928851	0.344783	0.518442	10	7	4	10	9	2	11	11	10	6	6	5	3	4	9	1	8	2	9	4	5	7	5	6	8	19	2	12	9	6	4	2	15	10	8	10
sp|O95479|G6PE_HUMAN	H6PD	11	20	88.892	4 (1.75)	0 (0)	7 (2.71)	-Inf	0.320652	0.930185	1.09784	0.240797	0.401093	0	0	0	0	0	0	0	0	0	0	0	0	0	0	0	0	0	0	0	0	0	0	0	0	0	0	0	0	0	0	0	0	0	0	0	0
sp|Q14520-2|HABP2_HUMAN;sp|Q14520|HABP2_HUMAN	HABP2	1	3.4	59.864	0 (0)	0 (0)	1 (1)	NA	1	1	Inf	0.237512	0.401093	0	0	0	0	0	0	0	0	0	0	0	0	0	0	0	0	0	0	0	0	0	0	0	0	0	0	0	0	0	0	0	0	0	0	0	0
sp|P42357|HUTH_HUMAN;sp|P42357-3|HUTH_HUMAN;sp|P42357-2|HUTH_HUMAN	HAL	4	8.7	72.697	2 (1.5)	1 (1)	6 (1)	0.911751	0.319201	0.930185	0.684431	0.085259	0.205674	0	0	0	0	0	0	0	0	0	0	0	0	0	0	0	0	0	0	0	0	0	0	0	0	0	0	0	0	0	0	0	0	0	0	0	0
sp|P69905|HBA_HUMAN;sp|P02008|HBAZ_HUMAN	HBA1	23	99.3	15.257	53 (8.64)	8 (22.88)	73 (37.55)	1.82187	0.168193	0.930185	2.90017	1.17903e-18	1.60742e-16	28	2	0	1	0	0	0	0	1	0	5	0	0	0	0	6	0	2	0	1	0	0	5	0	2	0	4	13	0	1	0	0	0	0	2	0
sp|P68871|HBB_HUMAN	HBB	31	99.3	15.998	68 (12.16)	10 (30)	77 (50.49)	1.50059	0.11004	0.930185	2.44625	7.65989e-21	2.0886e-18	89	5	0	1	1	1	0	0	0	0	9	2	0	0	0	8	0	1	2	0	0	0	15	0	1	1	3	15	0	5	2	2	0	0	2	3
sp|P02042|HBD_HUMAN	HBD	17	98	16.055	6 (7.5)	2 (14)	33 (7.48)	2.61116	0.217277	0.930185	3.00319	3.24909e-10	7.81693e-09	16	0	0	0	0	0	0	0	0	0	0	0	0	0	0	0	0	0	0	0	0	0	0	0	0	0	0	0	0	0	0	0	0	0	0	0
CON__P02070;sp|P02100|HBE_HUMAN	HBE1	7	51.7	15.954	6 (1.5)	0 (0)	2 (1)	-Inf	0.215048	0.930185	-2.24334	0.1514	0.313533	1	0	0	0	0	0	0	0	0	0	0	0	0	0	0	0	0	0	0	0	0	0	0	0	0	2	0	0	0	0	0	0	0	0	3	1
sp|P69892|HBG2_HUMAN;sp|P69891|HBG1_HUMAN	HBG2	6	49.7	16.126	1 (5)	0 (0)	2 (1.5)	-Inf	0.623361	0.930185	-0.0121447	0.502082	0.672181	0	0	0	0	0	0	0	0	0	0	0	0	0	0	0	0	0	0	0	0	0	0	0	0	0	0	0	0	0	0	0	0	0	0	0	0
sp|P06865|HEXA_HUMAN;sp|P06865-2|HEXA_HUMAN	HEXA	4	9.5	60.702	0 (0)	0 (0)	3 (1)	NA	1	1	Inf	0.0407612	0.118657	0	0	0	0	0	0	0	0	0	0	0	0	0	0	0	0	0	0	0	0	0	0	0	0	0	0	0	0	0	0	0	0	0	0	0	0
sp|P07686|HEXB_HUMAN	HEXB	13	28.1	63.111	38 (1.68)	5 (1.6)	40 (2.93)	0.0211171	0.993762	1	0.936013	0.00956238	0.037426	0	1	0	0	3	0	0	0	1	0	1	0	0	0	0	5	0	0	0	0	0	3	0	0	2	1	0	0	0	0	0	0	2	3	0	0
sp|Q9UM44|HHLA2_HUMAN	HHLA2	1	3.1	46.85	4 (1)	0 (0)	6 (1)	-Inf	0.315333	0.930185	0.546229	0.516492	0.68475	0	0	0	0	0	0	0	0	0	1	0	0	0	0	0	1	0	0	0	0	0	1	0	0	0	0	0	0	0	0	0	1	0	0	0	0
sp|P49773|HINT1_HUMAN	HINT1	1	19.8	13.802	1 (1)	0 (0)	0 (0)	-Inf	0.615634	0.930185	-Inf	0.240557	0.401093	0	0	0	0	0	0	0	0	0	0	0	0	0	0	0	0	0	0	0	0	0	0	0	0	0	0	0	0	0	0	0	0	0	0	0	0
sp|Q99878|H2A1J_HUMAN;sp|Q96KK5|H2A1H_HUMAN;sp|Q9BTM1|H2AJ_HUMAN;sp|Q16777|H2A2C_HUMAN;sp|Q6FI13|H2A2A_HUMAN;sp|P20671|H2A1D_HUMAN;sp|P0C0S8|H2A1_HUMAN;sp|Q9BTM1-2|H2AJ_HUMAN	HIST1H2AJ	4	35.9	13.936	8 (1.88)	0 (0)	13 (1.38)	-Inf	0.160393	0.930185	0.27321	0.176179	0.351498	0	0	0	0	0	0	0	0	2	0	0	0	0	0	0	0	1	0	0	0	0	0	0	0	0	0	0	0	0	0	0	0	0	0	0	0
sp|Q99880|H2B1L_HUMAN;sp|Q99879|H2B1M_HUMAN;sp|Q99877|H2B1N_HUMAN;sp|Q93079|H2B1H_HUMAN;sp|Q5QNW6|H2B2F_HUMAN;sp|P62807|H2B1C_HUMAN;sp|P58876|H2B1D_HUMAN;sp|P57053|H2BFS_HUMAN;sp|O60814|H2B1K_HUMAN;sp|Q5QNW6-2|H2B2F_HUMAN	HIST1H2BL	4	35.7	13.952	17 (1.47)	3 (1)	20 (2.2)	-0.458477	0.69432	0.972523	0.412384	0.110183	0.244917	0	0	0	0	0	0	0	0	0	0	0	0	0	1	0	0	0	0	0	0	0	0	0	0	0	0	0	0	0	0	0	0	0	0	0	0
sp|P68431|H31_HUMAN;sp|Q16695|H31T_HUMAN;sp|P84243|H33_HUMAN	HIST1H3A	2	31.6	15.404	1 (1)	0 (0)	0 (0)	-Inf	0.615635	0.930185	-Inf	0.240557	0.401093	0	0	0	0	0	0	0	0	0	0	0	0	0	0	0	0	0	0	0	0	0	0	0	0	0	0	0	0	0	0	0	0	0	0	0	0
sp|P62805|H4_HUMAN	HIST1H4A	10	60.2	11.367	25 (1.6)	3 (1)	24 (1.67)	-1.0822	0.750973	0.984218	0.0579557	0.520434	0.687747	4	0	0	0	0	0	0	0	0	0	0	0	0	0	0	0	0	0	0	0	0	0	0	0	0	0	0	1	0	1	0	0	0	0	0	0
sp|Q71DI3|H32_HUMAN	HIST2H3A	2	31.6	15.388	1 (3)	0 (0)	1 (1)	-Inf	0.625381	0.930185	-0.752168	0.923474	0.993349	0	0	0	0	0	0	0	0	0	0	0	0	0	0	0	0	0	0	0	0	0	0	0	0	0	0	0	0	0	0	0	0	0	0	0	0
sp|P01892|1A02_HUMAN	HLA-A	17	53.4	40.921	2 (8)	0 (0)	7 (2)	-Inf	0.494633	0.930185	-0.442925	0.048351	0.134987	0	0	0	0	0	0	0	0	0	0	0	0	0	0	0	0	0	0	0	0	0	0	0	0	0	0	0	0	0	0	0	0	0	0	0	0
sp|P05534|1A24_HUMAN	HLA-A	18	50.7	40.688	38 (2)	3 (1.33)	41 (2.49)	-1.51159	0.291278	0.930185	0.49392	0.078094	0.195954	1	0	0	0	1	0	0	0	1	0	1	0	0	0	0	2	0	0	0	0	0	2	0	0	2	0	3	0	0	0	0	2	1	0	1	0
sp|P13746|1A11_HUMAN;sp|P13746-2|1A11_HUMAN;sp|P30511-2|HLAF_HUMAN;sp|P13747|HLAE_HUMAN	HLA-A	15	41.1	40.936	6 (1.33)	0 (0)	2 (1)	-Inf	0.217193	0.930185	-2.01849	0.156053	0.319928	0	0	0	0	0	0	0	0	1	0	0	0	0	0	0	0	0	0	0	0	0	1	0	0	0	0	0	0	0	0	0	0	0	0	0	0
sp|P30447|1A23_HUMAN	HLA-A	17	47.7	40.732	1 (1)	0 (0)	3 (2)	-Inf	0.615635	0.930185	1.83381	0.253456	0.413797	0	0	0	0	0	0	0	0	0	0	0	0	0	0	0	0	0	0	0	0	0	0	0	0	0	0	0	0	0	0	0	0	0	0	0	0
sp|P30453|1A34_HUMAN;sp|P30457|1A66_HUMAN;sp|P30450|1A26_HUMAN;sp|P18462|1A25_HUMAN;sp|P30456|1A43_HUMAN	HLA-A	16	54.5	41.054	2 (1.5)	0 (0)	6 (1.17)	-Inf	0.484289	0.930185	0.805073	0.128349	0.274842	0	0	0	0	0	0	0	0	0	0	0	0	0	0	0	0	0	0	0	0	0	0	0	0	0	0	0	0	0	0	0	0	0	0	0	0
sp|P30459|1A74_HUMAN;sp|P10314|1A32_HUMAN;sp|P30512|1A29_HUMAN	HLA-A	16	55.3	40.89	3 (1.33)	0 (0)	5 (1.4)	-Inf	0.387603	0.930185	0.510366	0.402759	0.574969	0	0	0	0	0	0	0	0	0	0	0	0	0	0	0	0	0	0	0	0	0	0	0	0	0	0	0	0	0	0	0	0	0	0	0	0
sp|P10319|1B58_HUMAN	HLA-B	11	35.6	40.337	4 (1.75)	0 (0)	4 (1.25)	-Inf	0.320113	0.930185	-0.394404	0.911933	0.990204	0	0	0	0	0	0	0	0	2	0	0	0	0	0	0	0	0	0	0	0	0	0	0	0	0	0	0	0	0	0	0	0	0	1	0	0
sp|Q29940|1B59_HUMAN;sp|P30493|1B55_HUMAN;sp|P30492|1B54_HUMAN;sp|P18463|1B37_HUMAN	HLA-B	12	45.6	40.584	5 (1.8)	0 (0)	12 (1.17)	-Inf	0.265095	0.930185	0.624928	0.0712448	0.181552	0	0	0	0	0	0	0	0	1	0	0	0	0	0	0	0	0	0	0	0	0	0	0	0	0	0	0	0	0	0	0	0	0	0	0	0
sp|P10321|1C07_HUMAN	HLA-C	9	33.9	40.648	3 (1.33)	0 (0)	5 (1.4)	-Inf	0.386341	0.930185	0.461562	0.40704	0.577757	0	0	0	0	0	0	0	0	0	0	0	0	0	0	0	1	0	0	0	0	0	0	0	0	0	0	0	0	0	0	0	0	0	0	0	0
sp|P28068|DMB_HUMAN	HLA-DMB	3	24	28.943	12 (1.08)	2 (1)	8 (1)	0.256082	0.831201	1	-0.277113	0.549819	0.708722	0	0	0	0	0	0	0	0	0	1	0	0	0	0	0	0	0	0	0	0	0	0	0	0	0	0	0	0	0	0	0	0	0	0	0	0
sp|P20036|DPA1_HUMAN	HLA-DPA1	3	17.7	29.38	19 (1.37)	4 (1.75)	14 (1.14)	0.894197	0.247879	0.930185	0.102568	0.995808	1	0	0	0	0	2	0	0	0	1	0	0	0	0	0	0	0	0	0	0	0	0	0	0	0	0	1	0	0	0	0	0	0	0	0	0	1
sp|P04440|DPB1_HUMAN	HLA-DPB1	11	42.6	29.159	25 (2.4)	4 (1)	19 (1.21)	-0.782937	0.760676	0.987999	-0.852597	0.968374	1	0	0	0	0	0	0	0	0	0	0	0	0	0	0	1	0	0	0	0	0	0	0	0	1	1	1	0	0	0	0	0	0	1	0	1	0
sp|P01920|DQB1_HUMAN	HLA-DQB1	3	12.3	29.991	1 (2)	0 (0)	1 (1)	-Inf	0.622232	0.930185	-1.29304	0.958575	1	0	0	0	0	0	0	0	0	0	0	0	0	0	0	0	0	0	0	0	0	0	0	0	0	0	0	0	0	0	0	0	0	0	0	0	0
sp|P01903|DRA_HUMAN;sp|P01906|DQA2_HUMAN	HLA-DRA	7	32.7	28.607	67 (2.06)	5 (1.4)	49 (2.8)	-1.30919	0.0821388	0.930185	0.0802513	0.925439	0.993349	3	1	1	1	3	0	0	0	1	1	0	0	0	1	7	0	0	0	1	0	1	3	0	1	1	2	1	1	3	0	0	0	5	1	0	1
sp|P04229|2B11_HUMAN	HLA-DRB1	8	39.8	29.914	16 (1.31)	0 (0)	21 (1.24)	-Inf	0.0370159	0.930185	0.448099	0.357184	0.531723	2	0	0	0	1	0	0	0	1	0	0	0	0	0	1	0	0	0	0	0	1	0	0	0	0	0	0	0	2	0	0	0	2	0	0	0
sp|P13760|2B14_HUMAN	HLA-DRB1	9	44.4	30.112	40 (2.28)	5 (1.8)	28 (2.39)	-0.355512	0.841482	1	-0.0857688	0.77361	0.888782	4	1	0	0	1	0	2	3	2	1	0	0	1	0	4	0	0	0	0	0	0	4	0	2	0	0	2	2	1	0	0	0	3	3	0	0
sp|P20039|2B1B_HUMAN	HLA-DRB1	7	39.8	30.16	8 (1.13)	0 (0)	5 (1.4)	-Inf	0.147145	0.930185	-0.212521	0.486924	0.662736	0	0	0	0	0	0	0	0	0	0	0	0	0	0	0	0	0	0	0	0	0	1	0	0	1	1	0	0	1	0	0	0	0	0	0	0
sp|Q5Y7A7|2B1D_HUMAN;sp|P01912|2B13_HUMAN	HLA-DRB1	7	39.1	30.008	18 (1.56)	1 (1)	8 (1)	-1.9107	0.30532	0.930185	-1.50137	0.0774694	0.194984	0	0	0	0	1	0	0	0	0	0	0	0	1	0	1	0	0	0	0	0	1	0	0	0	0	0	1	0	2	0	0	1	1	0	0	0
sp|Q95IE3|2B1C_HUMAN	HLA-DRB1	6	36.1	29.878	2 (2)	0 (0)	5 (1.8)	-Inf	0.485357	0.930185	1.28254	0.182749	0.361083	0	0	0	0	0	0	0	0	0	0	0	0	0	0	3	0	0	0	0	0	0	0	0	0	0	0	0	0	0	0	0	0	1	0	0	0
sp|P13762|DRB4_HUMAN	HLA-DRB4	3	24.1	29.941	1 (3)	0 (0)	0 (0)	-Inf	0.625271	0.930185	-Inf	0.267998	0.430692	0	0	0	0	0	0	0	0	0	0	0	0	0	0	0	0	0	0	0	0	0	0	0	0	0	0	0	0	0	0	0	0	0	0	0	0
sp|P30511|HLAF_HUMAN;sp|P30511-3|HLAF_HUMAN	HLA-F	3	14.7	39.061	5 (1.8)	0 (0)	2 (1.5)	-Inf	0.26748	0.930185	-1.46824	0.314314	0.480578	0	0	0	0	0	0	0	1	0	0	0	0	0	0	0	0	0	0	0	0	0	0	0	0	0	0	0	0	1	0	0	0	0	0	0	0
sp|P17693|HLAG_HUMAN	HLA-G	4	18	38.224	2 (1)	0 (0)	1 (1)	-Inf	0.477703	0.930185	0.404539	0.565146	0.715834	1	0	0	0	0	0	0	0	0	0	0	0	0	0	0	0	0	0	0	0	0	0	0	0	0	0	0	0	0	0	0	0	0	0	0	0
sp|P22626-2|ROA2_HUMAN;sp|P22626|ROA2_HUMAN	HNRNPA2B1	3	16.4	36.006	5 (1.4)	2 (3)	0 (0)	2.87925	0.168115	0.930185	0.231555	0.336893	0.508447	0	0	0	0	0	0	0	0	1	0	0	0	0	0	0	0	0	0	0	0	0	0	0	0	0	0	0	0	0	0	0	0	0	0	0	0
sp|P61978-3|HNRPK_HUMAN;sp|P61978|HNRPK_HUMAN;sp|P61978-2|HNRPK_HUMAN	HNRNPK	1	3.9	48.562	2 (1.5)	2 (1.5)	0 (0)	2.57879	0.0516725	0.930185	-0.0689109	0.895492	0.984892	0	0	0	0	0	0	0	0	0	0	0	0	0	0	0	0	0	0	0	0	0	0	0	0	0	0	0	0	0	0	0	0	0	0	0	0
sp|Q00839-2|HNRPU_HUMAN;sp|Q00839|HNRPU_HUMAN	HNRNPU	1	2.7	88.979	0 (0)	0 (0)	1 (1)	NA	1	1	Inf	0.237512	0.401093	0	0	0	0	0	0	0	0	0	0	0	0	0	0	0	0	0	0	0	0	0	0	0	0	0	0	0	0	0	0	0	0	0	0	0	0
sp|P00738|HPT_HUMAN;sp|P00738-2|HPT_HUMAN	HP	41	76.8	45.205	24 (10.42)	7 (20.43)	70 (40.54)	2.47369	0.0144813	0.930185	3.90055	2.08118e-28	1.7024e-25	19	0	0	0	0	0	0	0	0	0	1	0	0	0	0	6	0	0	0	0	0	0	0	0	1	0	0	14	0	0	0	0	0	0	1	0
sp|P00739|HPTR_HUMAN;sp|P00739-2|HPTR_HUMAN	HPR	23	44.5	39.029	0 (0)	1 (1)	12 (2.17)	Inf	0.0388535	0.930185	Inf	4.84811e-06	5.15033e-05	0	0	0	0	0	0	0	0	0	0	0	0	0	0	0	0	0	0	0	0	0	0	0	0	0	0	0	0	0	0	0	0	0	0	0	0
sp|P02790|HEMO_HUMAN	HPX	37	71.9	51.676	32 (5.19)	6 (12.67)	58 (31.05)	2.01179	0.160387	0.930185	3.5586	6.20212e-14	2.67017e-12	6	0	0	0	0	0	0	0	2	0	0	0	0	0	0	2	0	0	0	0	0	0	1	0	0	0	3	8	0	0	0	0	0	0	0	0
sp|P04196|HRG_HUMAN	HRG	15	27.2	59.578	5 (2.4)	1 (1)	22 (4.91)	-0.461746	0.708176	0.973648	2.94005	9.38253e-06	8.82173e-05	0	0	0	0	0	0	0	0	0	0	0	1	0	0	0	0	0	0	0	0	0	0	0	0	0	0	0	0	0	0	0	0	0	0	0	0
sp|Q86YZ3|HORN_HUMAN;CON__Q86YZ3	HRNR	17	21.7	282.39	79 (2.22)	4 (2)	43 (3.19)	-1.81682	0.00541754	0.930185	-0.272124	0.0188495	0.0631541	0	0	2	0	2	1	0	0	2	1	0	5	1	0	21	0	4	0	0	0	1	0	2	1	1	2	1	1	1	0	3	1	2	2	2	1
sp|P51659-3|DHB4_HUMAN;sp|P51659|DHB4_HUMAN;sp|P51659-2|DHB4_HUMAN	HSD17B4	8	14.6	77.869	11 (1.55)	1 (1)	13 (2.23)	-1.56723	0.672704	0.961451	0.406422	0.325151	0.494374	0	0	0	0	0	0	0	0	1	1	0	0	0	0	0	0	0	0	0	0	0	0	0	0	0	0	0	2	0	0	0	0	0	0	0	0
sp|P07900|HS90A_HUMAN;sp|P07900-2|HS90A_HUMAN;sp|Q14568|HS902_HUMAN;sp|Q58FG0|HS905_HUMAN;sp|Q58FF8|H90B2_HUMAN;sp|Q58FF6|H90B4_HUMAN;sp|Q58FF7|H90B3_HUMAN	HSP90AA1	5	9.4	84.659	3 (1.33)	0 (0)	1 (2)	-Inf	0.388607	0.930185	-0.632416	0.367008	0.536192	0	0	0	0	0	0	0	0	0	0	0	0	0	0	0	0	0	0	0	0	0	0	0	0	0	0	0	0	0	0	0	0	0	0	0	0
sp|P14625|ENPL_HUMAN	HSP90B1	2	4.5	92.468	4 (2.5)	1 (2)	2 (1)	0.294808	0.564155	0.930185	-1.18155	0.814018	0.923532	0	0	0	0	0	0	0	0	2	2	0	0	0	0	0	0	0	0	0	0	0	0	0	0	0	0	0	0	0	0	0	0	0	0	0	0
sp|P11021|GRP78_HUMAN	HSPA5	7	13.5	72.332	8 (1.25)	0 (0)	12 (1.25)	-Inf	0.156287	0.930185	-0.100884	0.279715	0.440014	0	0	0	0	0	0	0	0	0	0	0	0	0	0	0	1	0	0	0	0	0	1	0	0	0	0	0	0	0	0	0	0	0	0	0	0
sp|P11142-2|HSP7C_HUMAN;sp|P11142|HSP7C_HUMAN;sp|P54652|HSP72_HUMAN;sp|P17066|HSP76_HUMAN	HSPA8	10	28.4	53.517	4 (1)	0 (0)	4 (1)	-Inf	0.315333	0.930185	0.180168	0.989849	1	0	0	0	0	0	0	0	0	0	0	0	0	0	0	0	0	0	0	0	0	0	0	0	0	0	0	0	0	0	0	0	0	0	0	0	0
sp|P38646|GRP75_HUMAN	HSPA9	2	5.6	73.68	5 (1.8)	3 (1)	4 (1.25)	1.59947	0.0593184	0.930185	-0.158388	0.4691	0.644914	0	0	0	0	0	0	0	0	3	0	0	0	0	0	0	0	0	0	0	0	0	0	0	0	0	0	0	0	0	0	0	0	0	0	0	0
sp|P10809|CH60_HUMAN	HSPD1	6	20.9	61.054	11 (3.27)	3 (3.33)	7 (1.14)	0.906064	0.228351	0.930185	-1.11022	0.934645	0.997828	0	0	0	0	0	0	0	0	7	2	0	0	1	0	0	0	0	0	0	0	0	0	0	0	0	0	0	0	0	0	0	0	0	0	0	0
sp|P61604|CH10_HUMAN	HSPE1	5	49	10.932	74 (1.19)	7 (1.29)	62 (1.81)	-0.418958	0.418709	0.930185	0.242833	0.0203125	0.0667293	1	1	1	1	1	0	0	1	2	0	0	1	0	1	0	1	0	1	0	1	1	3	1	0	1	1	1	3	1	1	1	1	0	1	0	0
sp|P98160|PGBM_HUMAN	HSPG2	9	2.6	468.83	4 (1)	0 (0)	7 (1.43)	-Inf	0.315333	0.930185	1.22181	0.265647	0.429731	0	0	0	0	0	0	0	0	0	0	0	0	1	0	0	0	0	0	0	0	0	0	0	1	1	0	0	0	0	0	0	0	0	0	0	0
sp|P13164|IFM1_HUMAN;sp|Q01629|IFM2_HUMAN;sp|Q01628|IFM3_HUMAN	IFITM1	2	13.6	13.964	2 (2.5)	0 (0)	3 (1.33)	-Inf	0.480779	0.930185	0.0478345	0.607802	0.752167	0	0	0	0	0	0	0	0	0	0	0	0	0	0	0	0	0	0	0	0	0	0	0	0	0	0	0	0	0	0	0	0	0	0	0	0
sp|P01876|IGHA1_HUMAN	IGHA1	34	85.6	37.654	129 (70.26)	15 (74.6)	79 (82.81)	-0.145876	0.267557	0.930185	-0.265462	0.000562183	0.00346696	122	54	75	61	63	30	41	122	108	52	101	62	152	41	45	102	48	80	71	80	79	27	39	42	104	45	116	53	59	41	53	107	36	108	99	81
sp|P01877|IGHA2_HUMAN	IGHA2	29	85	36.591	75 (1.33)	6 (1.33)	50 (1.5)	-0.970475	0.128709	0.930185	-0.388795	0.230194	0.401093	2	0	1	1	2	0	1	2	1	1	0	2	1	1	0	1	0	1	0	1	1	1	0	0	2	1	2	0	1	0	0	1	0	4	1	0
sp|P0DOX3|IGD_HUMAN;sp|P01880|IGHD_HUMAN;sp|P01880-2|IGHD_HUMAN	IGHD	5	11.5	56.224	27 (1.41)	4 (1.5)	19 (1.26)	0.419714	0.718614	0.97479	-0.11477	0.409733	0.579178	1	0	0	0	0	0	0	2	1	0	0	0	1	0	1	0	0	0	0	0	0	0	0	0	0	0	2	0	0	0	1	2	0	0	3	1
sp|P0DOX5|IGG1_HUMAN;sp|P01857|IGHG1_HUMAN	IGHG1	34	61.9	48.986	114 (9.54)	13 (20.38)	76 (46.04)	0.958248	0.234891	0.930185	1.848	7.44093e-11	2.34103e-09	26	3	2	7	0	0	2	23	66	3	9	8	10	2	3	17	4	9	2	8	8	0	2	5	4	1	11	9	6	1	5	11	6	3	8	12
sp|P01859|IGHG2_HUMAN	IGHG2	23	69.9	35.9	41 (4.15)	8 (4.13)	60 (12.6)	0.513204	0.193291	0.930185	2.13519	1.36543e-10	3.72308e-09	1	0	0	1	0	0	0	1	6	0	2	0	0	0	0	3	0	2	0	0	0	0	0	0	0	0	1	4	2	0	0	0	1	0	0	0
sp|P01860|IGHG3_HUMAN	IGHG3	24	58.9	41.287	95 (2.4)	11 (4.45)	74 (10.51)	0.72894	0.0684258	0.930185	1.92525	2.26508e-10	5.79012e-09	4	1	2	3	1	1	1	1	7	0	3	3	4	0	0	3	1	1	0	1	1	0	2	2	1	2	3	2	2	0	2	3	4	3	3	5
sp|P01861|IGHG4_HUMAN	IGHG4	17	57.5	35.94	48 (1.54)	8 (2.13)	54 (3.61)	0.852886	0.0616749	0.930185	1.57023	5.9309e-05	0.000475635	0	0	0	1	0	0	1	0	1	0	0	2	1	0	1	0	2	0	0	0	1	0	0	0	0	0	2	0	0	0	0	2	0	1	2	1
sp|P01871|IGHM_HUMAN;sp|P01871-2|IGHM_HUMAN	IGHM	38	69.1	49.439	127 (19.61)	15 (19.53)	78 (29.44)	-0.142182	0.914965	1	0.0494906	0.831345	0.935767	26	4	12	8	19	2	10	55	17	38	14	33	45	7	28	14	12	5	21	24	24	15	13	10	19	6	56	12	9	6	3	13	2	3	58	15
sp|A0A0C4DH31|HV118_HUMAN	IGHV1-18	6	70.1	12.82	21 (1.57)	3 (2)	15 (1.13)	0.642008	0.681391	0.96615	-0.0928609	0.593467	0.736831	3	0	0	0	0	0	0	1	0	0	0	0	0	0	0	0	0	0	0	0	0	0	1	0	0	0	1	0	0	0	1	1	0	1	1	0
sp|P23083|HV102_HUMAN	IGHV1-2	7	73.5	13.085	88 (1.53)	11 (2)	51 (1.73)	0.268026	0.411091	0.930185	-0.239984	0.138772	0.293322	0	1	1	0	1	1	2	2	1	1	0	1	4	1	2	0	1	0	0	0	2	1	1	1	0	1	2	1	1	1	1	1	1	5	5	2
sp|A0A0C4DH33|HV124_HUMAN	IGHV1-24	4	56.4	12.824	3 (1.67)	2 (1)	5 (1.2)	2.07009	0.113165	0.930185	1.24917	0.181886	0.36075	0	0	0	0	0	0	0	0	0	0	0	0	1	0	0	0	0	0	0	0	0	0	0	0	0	0	3	0	0	0	0	0	0	0	0	0
sp|A0A0C4DH29|HV103_HUMAN	IGHV1-3	5	57.3	13.008	113 (2.03)	11 (2.55)	71 (2.3)	-0.207993	0.625396	0.930185	-0.216536	0.100853	0.227895	4	1	1	3	1	1	1	4	1	1	1	4	4	1	4	0	1	1	1	1	1	1	0	1	1	1	5	1	1	1	1	4	1	4	5	5
sp|A0A0A0MS14|HV145_HUMAN	IGHV1-45	1	9.4	13.508	6 (1.5)	2 (1)	11 (1.09)	0.675581	0.318992	0.930185	0.586235	0.119922	0.264309	0	0	0	0	0	0	0	0	0	0	0	0	0	0	0	0	0	0	0	0	1	0	0	0	0	0	0	0	0	0	0	0	0	0	0	2
sp|P01743|HV146_HUMAN	IGHV1-46	4	44.4	12.933	22 (1.82)	6 (1.17)	15 (2)	0.596684	0.226459	0.930185	0.112969	0.942137	0.999482	0	0	0	0	0	0	0	0	0	0	0	2	3	0	0	0	0	0	0	0	0	0	0	0	0	0	1	0	0	0	0	0	0	0	0	2
sp|P01742|HV169_HUMAN	IGHV1-69	4	54.7	12.659	12 (1.17)	4 (1)	4 (1.25)	1.33604	0.187664	0.930185	-0.396899	0.363295	0.536192	0	0	0	0	0	0	0	0	0	0	0	0	1	0	0	0	0	0	0	0	0	0	0	0	1	0	0	0	0	0	0	0	0	0	0	0
sp|A0A0B4J2H0|HV69D_HUMAN	IGHV1-69D	4	60.7	12.66	0 (0)	0 (0)	0 (0)	NA	1	1	NA	1	1	0	0	0	0	0	0	0	0	0	0	0	0	0	0	0	0	0	0	0	0	0	0	0	0	0	0	0	0	0	0	0	0	0	0	0	0
sp|P0DP01|HV108_HUMAN	IGHV1-8	3	31.6	12.992	11 (1.27)	2 (1)	9 (1)	0.438642	0.82727	1	0.0756464	0.618904	0.761299	0	0	0	0	0	0	0	0	0	0	0	0	1	0	0	0	0	0	0	0	0	0	0	0	0	0	1	0	0	0	0	0	0	0	1	0
sp|A0A0B4J1V2|HV226_HUMAN	IGHV2-26	5	60.5	13.182	34 (1.94)	5 (2)	33 (1.64)	0.355218	0.61698	0.930185	0.166752	0.459181	0.637708	2	0	1	0	0	0	0	3	1	1	0	0	2	0	0	0	0	0	0	0	0	0	0	0	0	1	1	0	0	0	1	0	0	2	4	5
sp|P01817|HV205_HUMAN	IGHV2-5	3	61.3	13.231	31 (3.13)	5 (3)	21 (2.43)	0.393581	0.6381	0.937102	-0.330435	0.703211	0.831253	1	0	0	0	0	0	0	5	1	0	0	3	2	0	3	0	0	1	0	0	3	0	0	0	0	0	0	0	0	0	0	0	0	0	0	1
sp|A0A0C4DH43|HV70D_HUMAN;sp|P01814|HV270_HUMAN	IGHV2-70D	3	36.1	13.312	10 (1.6)	2 (1)	7 (1.43)	0.199515	0.704417	0.973648	-0.127213	0.827845	0.934037	0	0	0	0	0	0	0	0	0	0	0	0	0	0	0	0	0	0	0	0	0	0	0	0	0	0	0	0	0	0	0	0	0	0	0	0
sp|P01762|HV311_HUMAN	IGHV3-11	6	44.4	12.909	1 (1)	0 (0)	0 (0)	-Inf	0.615635	0.930185	-Inf	0.240538	0.401093	0	0	0	0	0	0	0	0	0	0	0	0	0	0	0	0	0	0	0	0	0	0	0	0	0	0	0	0	0	0	0	0	0	0	0	0
sp|P01766|HV313_HUMAN	IGHV3-13	5	44.8	12.506	33 (1.15)	6 (1)	27 (1.15)	0.261974	0.714202	0.97479	0.166844	0.942971	0.999482	0	0	0	1	1	0	0	0	0	1	0	1	1	0	1	0	0	0	0	0	1	0	0	0	0	0	1	0	0	0	0	0	0	0	1	2
sp|A0A0B4J1V0|HV315_HUMAN	IGHV3-15	9	52.9	12.926	44 (4.02)	7 (2.57)	38 (3.29)	-0.28623	0.747154	0.981014	-0.0751394	0.577855	0.729453	4	0	0	1	1	0	0	3	1	1	0	4	4	0	3	0	0	0	0	0	3	0	0	0	0	0	5	0	0	0	0	5	0	1	6	4
sp|A0A0C4DH32|HV320_HUMAN	IGHV3-20	5	28.2	12.673	10 (1.2)	1 (1)	8 (1.13)	-0.264317	0.699828	0.973648	0.164416	0.775269	0.889439	0	0	0	0	0	0	0	0	0	0	0	0	2	0	0	0	0	0	0	0	1	0	0	0	0	0	0	0	0	0	0	0	0	0	1	1
sp|A0A0B4J1V1|HV321_HUMAN	IGHV3-21	6	44.4	12.839	6 (1.83)	0 (0)	1 (2)	-Inf	0.217113	0.930185	-2.26066	0.0584581	0.156783	0	0	0	0	0	0	0	0	0	0	0	0	0	0	0	0	0	0	0	0	0	0	0	0	0	0	0	0	0	0	0	0	0	0	1	0
sp|P01764|HV323_HUMAN	IGHV3-23	8	67.5	12.582	116 (2.54)	14 (1.79)	74 (1.99)	-0.575735	0.703307	0.973648	-0.587277	0.0871568	0.20665	2	2	1	1	1	2	2	2	2	1	1	3	2	1	3	1	1	1	1	1	4	1	0	3	1	1	6	1	1	1	1	2	1	2	5	4
sp|P0DP02|HVC33_HUMAN	IGHV3-30-3	8	63.2	12.989	15 (1.47)	1 (2)	6 (1.17)	-0.448718	0.489988	0.930185	-1.09141	0.0739478	0.186695	0	0	0	0	0	0	0	1	0	0	0	0	2	0	0	0	0	0	0	0	0	0	0	0	0	0	1	0	0	0	0	0	0	2	1	1
sp|P01772|HV333_HUMAN	IGHV3-33	8	63.2	13.074	111 (4.54)	12 (5)	74 (4.55)	-0.18208	0.642963	0.939186	-0.195686	0.127553	0.273853	6	2	4	4	4	1	4	9	3	3	2	6	11	1	7	2	2	1	3	2	7	3	1	5	1	3	12	3	0	3	1	8	4	9	9	13
sp|A0A0B4J1X8|HV343_HUMAN	IGHV3-43	6	44.1	13.077	29 (1.28)	5 (1.2)	15 (1.27)	0.162744	0.673576	0.961451	-0.463459	0.151798	0.313563	0	0	0	0	0	0	1	1	0	0	0	1	1	0	2	0	0	1	0	0	1	0	0	0	0	0	2	0	0	0	0	0	0	0	1	2
sp|P01763|HV348_HUMAN	IGHV3-48	6	44.4	12.812	3 (1.33)	0 (0)	0 (0)	-Inf	0.381875	0.930185	-Inf	0.0437534	0.124544	1	0	0	0	0	0	0	0	0	0	0	0	0	0	0	0	0	0	0	0	0	0	0	0	0	0	0	0	0	0	0	0	0	0	1	0
sp|A0A0A0MS15|HV349_HUMAN	IGHV3-49	7	62.2	13.056	71 (2)	9 (1.44)	49 (2.08)	-0.472557	0.275137	0.930185	-0.18012	0.195034	0.382585	5	0	1	0	0	0	0	4	0	2	0	1	5	0	1	0	1	0	1	1	3	0	0	1	1	0	2	1	1	0	1	1	1	2	4	2
sp|P01767|HV353_HUMAN;sp|A0A0C4DH42|HV366_HUMAN	IGHV3-53	6	44.8	12.769	2 (1.5)	0 (0)	0 (0)	-Inf	0.477191	0.930185	-Inf	0.101685	0.228513	0	0	0	0	0	0	0	0	0	0	0	0	0	0	0	0	0	0	0	0	0	0	0	0	0	0	0	0	0	0	0	0	0	0	0	0
sp|A0A075B6Q5|HV364_HUMAN	IGHV3-64	5	44.1	12.891	5 (1.2)	2 (1.5)	2 (2)	2.0833	0.165831	0.930185	0.472805	0.863846	0.964019	0	0	0	0	0	0	0	1	0	0	0	0	1	0	0	0	0	0	0	0	0	0	0	0	0	0	0	0	0	0	0	0	0	0	0	0
sp|A0A0J9YX35|HV64D_HUMAN	IGHV3-64D	6	44.4	12.822	49 (2.51)	7 (2.29)	31 (2.23)	0.0906599	0.74453	0.979141	-0.310313	0.181694	0.36075	4	1	0	1	0	0	0	5	0	0	0	4	2	0	3	0	0	1	1	0	3	0	0	2	0	0	2	0	0	0	2	1	0	0	2	4
sp|P01780|HV307_HUMAN	IGHV3-7	11	67.5	12.943	108 (4.44)	13 (4.92)	64 (5.28)	0.0162466	0.931637	1	-0.174699	0.203398	0.392973	9	0	3	2	4	0	2	8	5	2	0	7	12	2	10	1	1	1	3	3	9	1	1	3	3	1	7	2	2	2	2	5	1	6	12	10
sp|A0A0B4J1Y9|HV372_HUMAN	IGHV3-72	9	62.2	13.203	46 (3.13)	5 (3.6)	34 (3.94)	0.0118668	0.822594	1	0.281157	0.787672	0.901141	4	0	0	2	0	0	1	5	1	2	0	1	4	0	1	0	0	0	0	0	2	0	0	0	0	0	4	0	1	0	0	1	0	4	6	5
sp|A0A0B4J1V6|HV373_HUMAN	IGHV3-73	9	62.2	12.858	48 (1.44)	6 (1.67)	35 (1.51)	0.0885515	0.82011	1	-0.0167243	0.74218	0.85992	1	0	0	1	0	0	1	1	1	2	0	0	4	0	1	0	0	0	0	0	1	1	0	0	0	1	2	0	0	0	0	1	1	1	1	3
sp|A0A0B4J1X5|HV374_HUMAN	IGHV3-74	7	63.2	12.839	49 (2.08)	6 (2.5)	35 (1.86)	0.204681	0.798275	1	-0.150501	0.366728	0.536192	2	0	1	1	0	0	1	1	0	1	1	1	2	0	2	0	0	0	0	0	2	0	0	2	0	1	3	1	0	0	2	4	0	1	4	2
sp|P01782|HV309_HUMAN	IGHV3-9	7	62.7	12.945	98 (2.58)	11 (3.45)	63 (2.84)	0.168157	0.561672	0.930185	-0.111608	0.166797	0.339403	3	0	3	2	2	0	2	1	4	2	1	2	5	0	5	1	0	1	2	2	4	2	0	2	2	1	5	1	1	1	3	2	1	5	4	7
sp|A0A0C4DH34|HV428_HUMAN	IGHV4-28	5	46.2	13.124	20 (1.45)	3 (1.67)	9 (2.11)	0.462181	0.692619	0.972523	-0.171733	0.270248	0.432292	1	0	0	0	0	0	0	3	1	0	0	1	1	0	1	0	0	0	0	0	0	0	0	1	0	0	1	0	0	0	0	0	0	0	2	3
sp|A0A087WSY4|HV432_HUMAN	IGHV4-30-2	3	37.3	13.025	8 (1)	1 (1)	9 (1)	0.107633	0.945491	1	0.82267	0.623467	0.763467	0	0	0	0	0	0	0	0	0	0	0	0	0	0	0	0	0	0	0	0	1	0	0	0	0	0	1	0	0	0	0	0	0	0	1	1
sp|P06331|HV434_HUMAN	IGHV4-34	6	43.9	13.815	105 (5.55)	14 (5.21)	67 (5.33)	0.0158066	0.655989	0.948054	-0.256703	0.169889	0.341447	14	3	4	3	1	0	3	17	5	1	2	9	22	3	7	0	0	1	3	1	11	4	2	3	3	3	6	1	2	2	3	8	2	9	17	18
sp|P0DP08|HVD82_HUMAN	IGHV4-38-2	6	46.2	13.016	4 (1)	1 (1)	3 (1)	1.00602	0.602376	0.930185	-0.018257	0.989875	1	0	0	0	0	0	0	0	0	0	0	0	0	1	0	1	0	0	0	0	0	0	0	0	0	0	0	0	0	0	0	0	0	0	0	0	0
sp|A0A075B6R2|HV404_HUMAN	IGHV4-4	2	31.6	12.848	15 (1.27)	2 (1)	11 (1.18)	-0.104022	0.870005	1	-0.217668	0.624435	0.76351	2	0	0	0	0	0	0	0	0	0	0	1	0	0	0	0	0	0	0	0	0	0	0	0	0	0	0	0	0	0	0	0	0	0	1	0
sp|A0A0C4DH38|HV551_HUMAN	IGHV5-51	5	59.8	12.674	86 (3.59)	8 (5.13)	49 (3.78)	-0.0457426	0.348893	0.930185	-0.369665	0.0257049	0.0827819	9	2	3	4	3	1	2	9	7	2	1	2	7	1	7	0	1	0	2	0	2	1	0	2	0	2	10	0	1	1	4	6	3	7	14	8
sp|A0A0B4J1U7|HV601_HUMAN	IGHV6-1	5	41.3	13.481	50 (2.38)	8 (3)	36 (2)	0.691608	0.234989	0.930185	-0.051437	0.47335	0.648931	2	0	0	2	0	0	0	3	0	0	0	4	3	0	2	0	0	0	1	0	2	0	1	0	0	1	4	0	0	1	2	4	0	3	5	3
sp|A0A0J9YVY3|HV741_HUMAN	IGHV7-4-1	4	56.4	12.848	2 (3)	0 (0)	2 (2)	-Inf	0.483363	0.930185	0.0423462	0.904705	0.990204	0	0	0	0	0	0	0	0	0	0	0	0	0	0	0	0	0	0	0	0	0	0	0	0	0	0	2	0	0	0	0	0	0	0	0	0
sp|P01834|IGKC_HUMAN	IGKC	23	100	11.765	129 (26.8)	15 (25.67)	79 (27.91)	-0.352142	0.0789723	0.930185	-0.379683	3.31101e-05	0.000285095	65	23	36	29	33	15	12	61	32	26	20	29	38	18	30	17	17	16	19	17	31	15	23	30	28	29	53	29	35	17	32	41	19	63	72	59
sp|P0DP09|KV113_HUMAN;sp|A0A0B4J2D9|KVD13_HUMAN	IGKV1-13	2	29.1	12.569	13 (1.69)	0 (0)	10 (1.7)	-Inf	0.0611713	0.930185	-0.0833746	0.628994	0.765057	4	0	0	0	0	0	0	0	0	0	0	0	0	0	2	0	0	0	0	0	0	1	0	0	0	0	1	0	0	0	0	0	0	0	3	0
sp|P04430|KV116_HUMAN	IGKV1-16	3	29.1	12.618	37 (2.24)	4 (2)	22 (1.95)	-0.290598	0.565697	0.930185	-0.486182	0.120291	0.264309	2	0	0	1	0	0	0	4	0	0	0	1	3	0	3	0	0	0	0	0	1	0	0	0	0	0	1	0	0	0	0	0	0	2	2	3
sp|P01599|KV117_HUMAN	IGKV1-17	5	26.5	12.778	45 (3.44)	7 (3.29)	35 (3.03)	0.347783	0.457482	0.930185	-0.0184923	0.909651	0.990204	5	0	0	0	0	0	2	2	0	0	2	2	4	0	2	0	0	0	0	0	2	0	0	1	0	0	4	0	0	0	1	2	0	3	6	4
sp|A0A075B6S5|KV127_HUMAN	IGKV1-27	4	53.8	12.711	34 (3.44)	6 (3)	23 (3)	0.367319	0.414538	0.930185	-0.179814	0.831665	0.935767	3	0	0	0	0	0	0	4	0	0	0	1	5	0	6	0	0	0	0	0	2	0	0	0	0	0	3	0	0	0	0	0	0	4	5	2
sp|P01594|KV133_HUMAN;sp|P01593|KVD33_HUMAN	IGKV1-33	3	34.2	12.848	59 (2.88)	9 (2.78)	44 (2.61)	0.240846	0.548891	0.930185	-0.0831796	0.776521	0.889627	4	0	1	1	0	0	1	4	1	0	1	2	8	0	6	0	0	0	0	1	5	0	0	1	0	1	4	0	1	0	0	3	0	4	7	5
sp|P01602|KV105_HUMAN	IGKV1-5	4	29.1	12.781	58 (2.52)	7 (3)	37 (2.08)	0.170106	0.801407	1	-0.381157	0.123372	0.2684	3	1	0	1	1	0	0	4	1	1	0	2	4	0	2	0	0	0	0	0	3	0	0	0	0	1	3	0	1	1	0	1	1	1	2	5
sp|A0A0C4DH72|KV106_HUMAN	IGKV1-6	5	42.7	12.697	73 (7.23)	8 (7.5)	46 (5.83)	-0.159831	0.875679	1	-0.508442	0.230725	0.401093	9	3	2	4	2	0	4	13	3	3	0	12	24	1	13	0	0	0	0	0	10	1	0	3	1	1	10	1	0	1	5	3	0	8	11	16
sp|A0A0C4DH67|KV108_HUMAN;sp|A0A0C4DH69|KV109_HUMAN	IGKV1-8	6	45.2	12.537	70 (7.4)	9 (6.33)	47 (6.3)	-0.169323	0.936096	1	-0.347827	0.70243	0.831253	18	2	4	0	1	0	3	12	5	2	0	9	44	0	9	0	0	0	0	0	8	1	0	2	0	0	9	1	0	0	2	5	0	12	19	13
sp|P01611|KVD12_HUMAN;sp|A0A0C4DH73|KV112_HUMAN	IGKV1D-12	3	29.1	12.62	30 (1.83)	6 (1.33)	18 (1.44)	0.307974	0.504283	0.930185	-0.395384	0.26566	0.429731	2	0	0	0	0	0	0	2	0	0	0	1	2	0	1	0	0	0	0	0	1	0	0	0	0	0	2	0	1	0	0	0	0	1	7	1
sp|P01601|KVD16_HUMAN	IGKV1D-16	2	26.5	12.73	24 (1.17)	4 (1)	13 (1.08)	0.18773	0.904831	1	-0.399633	0.149228	0.310606	0	0	0	0	0	0	0	1	0	0	0	1	3	0	1	0	0	0	0	0	1	0	0	0	0	0	1	0	0	0	0	0	0	1	2	2
sp|A0A075B6S4|KVD17_HUMAN	IGKV1D-17	1	13.7	12.835	0 (0)	0 (0)	1 (1)	NA	1	1	Inf	0.237512	0.401093	0	0	0	0	0	0	0	0	0	0	0	0	0	0	0	0	0	0	0	0	0	0	0	0	0	0	0	0	0	0	0	0	0	0	0	0
sp|P04432|KVD39_HUMAN;sp|P01597|KV139_HUMAN	IGKV1D-39	4	47.9	12.737	34 (2.41)	5 (2.4)	23 (1.83)	0.301576	0.628543	0.930185	-0.296886	0.46637	0.643323	0	0	0	1	0	0	0	2	0	0	0	1	4	0	3	0	0	0	0	0	2	0	0	0	0	0	3	0	0	0	0	2	0	0	3	4
sp|A0A0C4DH68|KV224_HUMAN	IGKV2-24	6	45.8	13.079	88 (2.43)	11 (2)	58 (2.88)	-0.357263	0.43557	0.930185	-0.105778	0.369194	0.538014	8	3	1	1	1	0	2	4	2	1	3	6	6	0	3	1	1	1	1	2	1	0	0	4	2	2	7	1	2	0	0	5	0	5	4	6
sp|A2NJV5|KV229_HUMAN	IGKV2-29	7	48.3	13.085	2 (1.5)	0 (0)	0 (0)	-Inf	0.479599	0.930185	-Inf	0.104447	0.233437	0	0	0	0	0	0	0	2	0	0	0	0	0	0	0	0	0	0	0	0	0	0	0	0	0	0	0	0	0	0	0	0	0	0	0	0
sp|P06310|KV230_HUMAN	IGKV2-30	5	40.8	13.185	38 (2.03)	5 (1.8)	31 (2.1)	-0.132604	0.920128	1	0.149292	0.881471	0.974383	2	0	0	0	0	0	0	2	0	0	1	4	3	0	1	0	0	0	0	0	2	0	0	1	0	0	1	0	0	0	0	1	0	1	1	2
sp|P01615|KVD28_HUMAN;sp|A0A075B6P5|KV228_HUMAN	IGKV2D-28	6	48.3	12.957	50 (3.36)	7 (2.14)	31 (2.97)	-0.460058	0.846511	1	-0.44079	0.21777	0.395858	5	0	0	0	1	0	0	3	0	1	3	3	7	0	3	0	0	0	0	0	4	0	0	1	0	0	8	0	0	0	0	1	0	2	6	4
sp|A0A075B6S2|KVD29_HUMAN;sp|A0A0A0MRZ7|KVD26_HUMAN	IGKV2D-29	7	48.3	13.143	117 (2.69)	13 (2.77)	69 (2.74)	-0.252246	0.398272	0.930185	-0.365992	0.0020623	0.0108836	7	1	1	3	1	0	3	6	2	4	1	4	5	1	2	1	2	1	1	2	3	1	1	2	3	0	8	3	0	1	3	4	2	3	7	5
sp|P01614|KVD40_HUMAN;sp|A0A087WW87|KV240_HUMAN	IGKV2D-40	4	30.6	13.31	4 (1.75)	0 (0)	1 (1)	-Inf	0.31761	0.930185	-2.56668	0.186762	0.368124	0	0	0	0	0	0	0	0	0	0	0	0	0	0	0	0	0	0	0	0	0	0	0	0	0	0	1	0	0	0	0	0	0	0	1	4
sp|P04433|KV311_HUMAN;sp|A0A0A0MRZ8|KVD11_HUMAN	IGKV3-11	4	52.2	12.575	63 (3.35)	10 (3.2)	49 (3.12)	0.213	0.492843	0.930185	0.00248107	0.880195	0.974383	5	0	2	3	0	0	1	5	2	2	0	4	8	0	3	0	0	1	1	1	4	0	1	3	0	0	4	0	1	0	0	3	0	4	7	5
sp|P01624|KV315_HUMAN	IGKV3-15	3	26.1	12.496	85 (3.36)	10 (3.3)	62 (3.06)	-0.24066	0.542598	0.930185	-0.27582	0.225151	0.401093	6	2	1	2	2	2	4	7	2	1	2	7	5	0	4	1	0	0	2	2	7	1	1	1	0	1	7	1	3	1	1	2	0	5	11	7
sp|P01619|KV320_HUMAN	IGKV3-20	6	46.6	12.557	126 (9.33)	14 (9.86)	75 (10.03)	-0.10799	0.781482	1	-0.340324	0.0091378	0.036285	26	3	8	3	7	6	10	26	4	4	3	20	34	5	13	1	5	8	6	6	16	5	2	8	2	4	22	5	4	4	6	12	3	29	30	16
sp|A0A0C4DH25|KVD20_HUMAN	IGKV3D-20	3	27.6	12.515	34 (1.29)	5 (1)	22 (1.09)	0.0562793	0.721046	0.97479	-0.332078	0.0862218	0.205674	1	0	0	0	1	0	1	0	0	0	0	1	1	0	1	0	0	0	0	0	1	0	0	0	0	0	1	0	0	0	1	0	0	1	2	2
sp|A0A0C4DH55|KVD07_HUMAN	IGKV3D-7	2	26.1	13.148	1 (1)	1 (1)	1 (2)	3.10882	0.18629	0.930185	1.4895	0.51482	0.68475	0	0	0	0	0	0	0	0	0	0	0	0	1	0	0	0	0	0	0	0	0	0	0	0	0	0	0	0	0	0	0	0	0	0	0	0
sp|P06312|KV401_HUMAN	IGKV4-1	7	29.8	13.38	100 (5.87)	13 (6.38)	69 (5.72)	0.113431	0.422876	0.930185	-0.147512	0.497598	0.669465	15	4	4	5	1	0	4	8	6	2	5	13	11	1	17	0	1	1	6	2	12	1	1	8	2	5	10	1	2	1	5	9	1	5	10	10
sp|A0A0C4DH24|KV621_HUMAN	IGKV6-21	3	36	12.43	53 (1.62)	9 (1.44)	37 (1.57)	0.279341	0.672387	0.961451	-0.113547	0.296335	0.461717	3	0	1	1	0	0	2	3	1	0	2	1	3	0	4	1	0	0	0	1	2	0	0	1	0	0	1	0	0	0	1	1	0	2	2	0
sp|A0A0A0MT36|KVD21_HUMAN	IGKV6D-21	3	36	12.34	53 (1.23)	7 (1.29)	32 (1.44)	-0.00369175	0.932167	1	-0.13887	0.384616	0.553901	2	0	1	1	0	0	0	3	1	0	1	0	0	0	2	0	0	0	1	0	2	1	0	1	0	1	2	0	1	0	1	2	0	1	1	1
sp|P0DOY2|IGLC2_HUMAN;sp|P0CF74|IGLC6_HUMAN	IGLC2	16	96.2	11.293	129 (21.24)	15 (20.13)	79 (26.23)	-0.342459	0.15797	0.930185	-0.266525	0.0160228	0.055773	43	12	31	28	30	22	18	40	21	32	12	40	23	13	12	13	14	15	14	16	16	12	10	12	26	10	45	14	24	20	30	38	14	22	34	59
sp|P0DOY3|IGLC3_HUMAN	IGLC3	16	96.2	11.265	43 (1.47)	6 (1.67)	30 (1.77)	0.252276	0.648607	0.941806	0.119154	0.91796	0.993349	0	0	0	0	1	0	0	3	1	1	0	1	2	0	0	0	0	0	0	0	0	0	0	0	0	0	1	0	0	0	0	1	0	1	0	1
sp|A0M8Q6|IGLC7_HUMAN	IGLC7	6	69.8	11.253	3 (1.33)	0 (0)	0 (0)	-Inf	0.384186	0.930185	-Inf	0.0451847	0.12733	0	0	0	0	0	0	0	0	0	0	0	0	0	0	0	0	0	0	0	0	0	0	0	0	0	0	0	0	0	0	0	0	0	0	0	0
sp|P15814|IGLL1_HUMAN	IGLL1	3	23	22.963	15 (1.47)	0 (0)	15 (1.93)	-Inf	0.0402237	0.930185	0.613538	0.684316	0.817183	1	0	0	0	0	0	0	0	0	0	0	1	0	0	0	0	0	0	0	0	0	0	0	0	0	0	0	0	0	0	0	0	0	0	1	0
sp|P0DOX8|IGL1_HUMAN;sp|B9A064|IGLL5_HUMAN;sp|P0CG04|IGLC1_HUMAN	IGLL5	16	60.6	22.83	101 (8.9)	13 (8.77)	66 (10.06)	-0.186132	0.862176	1	-0.271483	0.722752	0.841429	16	1	12	6	12	5	2	9	9	12	5	23	7	7	3	1	3	9	4	9	6	1	0	2	4	1	16	10	6	3	13	29	3	12	26	32
sp|P01703|LV140_HUMAN	IGLV1-40	2	39	12.301	21 (1.86)	2 (1)	19 (1.84)	-1.32263	0.49818	0.930185	0.0819643	0.754452	0.872902	0	0	0	0	0	0	0	1	0	0	0	2	3	0	0	0	0	0	0	0	0	0	0	0	0	0	1	0	0	0	0	0	0	0	0	1
sp|P01699|LV144_HUMAN	IGLV1-44	3	38.5	12.201	10 (1.2)	2 (1)	12 (1.08)	0.469865	0.708563	0.973648	0.452949	0.531378	0.696825	0	0	0	0	0	0	0	0	0	0	0	0	0	0	0	0	0	0	0	0	0	0	0	0	0	0	0	0	0	0	0	0	0	0	0	1
sp|P01700|LV147_HUMAN	IGLV1-47	4	49.6	12.283	46 (2.11)	4 (2.25)	41 (2.07)	-0.489303	0.399285	0.930185	0.0605329	0.614358	0.759085	2	0	2	1	0	1	0	1	1	1	0	2	3	0	0	0	0	0	0	0	1	0	0	0	0	1	3	0	0	0	0	1	0	1	2	3
sp|P01701|LV151_HUMAN	IGLV1-51	5	38.5	12.249	28 (3.04)	4 (1.5)	31 (2.35)	-0.776347	0.989603	1	0.135996	0.204532	0.392973	0	0	0	0	0	0	0	1	0	0	0	4	3	0	0	0	0	0	0	0	0	0	0	0	0	0	2	0	0	0	0	1	0	0	1	4
sp|P01706|LV211_HUMAN	IGLV2-11	4	50.4	12.644	9 (1.89)	1 (1)	5 (1.6)	-0.924836	0.821131	1	-0.53501	0.496994	0.669465	0	0	0	0	0	0	0	0	0	0	0	1	0	0	0	0	0	0	0	0	0	0	0	0	0	0	0	0	0	0	0	0	0	0	0	0
sp|P01704|LV214_HUMAN	IGLV2-14	1	13.3	12.597	12 (1.33)	1 (2)	11 (1.73)	-0.0358339	0.706486	0.973648	0.485536	0.710223	0.835491	0	0	0	0	0	0	0	0	0	0	0	1	1	0	0	0	0	0	0	0	0	0	0	0	0	0	0	0	0	0	0	0	0	0	1	2
sp|A0A075B6J9|LV218_HUMAN	IGLV2-18	2	24.6	12.412	13 (1.38)	0 (0)	12 (1.25)	-Inf	0.0576654	0.930185	0.146947	0.838171	0.939211	0	0	0	0	0	0	0	1	0	0	0	0	0	0	0	0	0	0	0	0	0	0	0	0	0	0	0	0	0	0	0	1	0	0	0	0
sp|P01715|LV301_HUMAN	IGLV3-1	2	19.1	12.296	3 (1.33)	0 (0)	4 (1)	-Inf	0.378378	0.930185	0.421614	0.765171	0.881563	0	0	0	0	0	0	0	0	0	0	0	0	0	0	0	0	0	0	0	0	0	0	0	0	0	0	0	0	0	0	0	0	0	0	0	0
sp|A0A075B6K4|LV310_HUMAN	IGLV3-10	6	35.7	12.441	20 (1.95)	3 (1.67)	20 (1.75)	0.121854	0.839255	1	0.301448	0.440458	0.616942	0	0	0	0	0	0	0	0	0	1	0	1	2	0	0	0	0	0	0	0	0	0	0	0	0	0	0	0	0	0	1	1	0	0	0	3
sp|P01714|LV319_HUMAN	IGLV3-19	6	63.4	12.042	40 (1.43)	7 (1.43)	31 (1.87)	0.428812	0.416242	0.930185	0.309528	0.409956	0.579178	0	0	0	0	0	0	0	0	0	0	0	1	1	0	1	0	0	1	1	0	0	0	0	0	0	0	3	0	0	0	1	0	0	0	1	0
sp|P80748|LV321_HUMAN;sp|A0A075B6K2|LV312_HUMAN	IGLV3-21	5	48.7	12.446	14 (1.36)	1 (1)	13 (1.62)	-1.03635	0.463531	0.930185	0.580591	0.72311	0.841429	0	0	0	0	0	0	0	0	0	0	0	1	1	0	0	0	0	0	0	0	0	0	0	0	0	0	1	0	0	0	0	0	0	0	1	1
sp|P01717|LV325_HUMAN	IGLV3-25	4	36.6	12.011	15 (1.13)	4 (1)	13 (1.38)	1.03172	0.339621	0.930185	0.650888	0.465198	0.64279	0	0	0	0	0	0	0	0	0	0	0	0	0	0	0	0	0	0	0	0	0	0	0	0	0	0	1	0	0	0	0	0	0	0	1	0
sp|A0A075B6K5|LV39_HUMAN	IGLV3-9	6	49.6	12.332	96 (1.69)	11 (1.45)	64 (2.27)	-0.506048	0.223655	0.930185	0.00878177	0.927773	0.993349	1	2	1	1	1	1	1	3	1	1	1	2	4	1	1	1	0	1	0	1	3	1	0	0	0	1	2	2	4	2	1	1	1	1	1	2
sp|A0A075B6H9|LV469_HUMAN	IGLV4-69	4	43.7	12.773	13 (1.85)	1 (1)	9 (1.22)	-1.49213	0.495289	0.930185	-0.817827	0.449764	0.626757	0	0	0	0	0	0	0	0	0	0	0	2	1	0	0	0	0	0	0	0	0	0	0	0	0	0	0	0	0	0	0	1	0	0	0	0
sp|A0A075B6J1|LV537_HUMAN	IGLV5-37	1	16.3	13.277	1 (2)	0 (0)	0 (0)	-Inf	0.616417	0.930185	-Inf	0.249335	0.410226	0	0	0	0	0	0	0	0	0	0	0	0	0	0	0	0	0	0	0	0	0	0	0	0	0	0	0	0	0	0	0	0	0	0	0	0
sp|A0A0G2JS06|LV539_HUMAN	IGLV5-39	3	26	13.394	4 (1.25)	0 (0)	7 (1.57)	-Inf	0.314799	0.930185	0.959603	0.262816	0.427403	0	0	0	0	0	0	0	0	0	0	0	0	0	0	0	0	0	0	0	0	0	0	0	0	0	0	0	0	0	0	0	0	0	0	0	0
sp|A0A087WSX0|LV545_HUMAN	IGLV5-45	3	26.8	13.162	3 (1.33)	0 (0)	2 (1)	-Inf	0.381128	0.930185	-0.687616	0.646765	0.782624	0	0	0	0	0	0	0	0	0	0	0	0	0	0	0	0	0	0	0	0	0	0	0	0	0	0	0	0	0	0	0	0	0	0	0	0
sp|P01721|LV657_HUMAN	IGLV6-57	2	35.9	12.566	21 (1.67)	3 (1.33)	22 (1.36)	-0.292805	0.96371	1	-0.0449288	0.591321	0.736226	0	0	0	0	0	0	0	0	0	0	0	1	0	0	0	0	0	0	0	0	0	1	0	0	0	0	0	0	1	0	0	3	0	0	0	3
sp|A0A075B6I9|LV746_HUMAN	IGLV7-46	4	21.4	12.468	18 (1.56)	1 (2)	15 (1.47)	-0.785972	0.335159	0.930185	-0.0341037	0.800047	0.91402	0	0	0	0	0	0	0	0	0	0	0	2	0	0	0	0	0	0	0	0	0	0	0	0	0	0	0	0	0	0	0	1	0	0	0	0
sp|A0A075B6I0|LV861_HUMAN	IGLV8-61	3	20.5	12.814	15 (1.27)	2 (1)	14 (1.14)	-0.374476	0.919699	1	-0.0807127	0.906635	0.990204	0	0	0	0	0	0	0	1	0	1	0	0	1	0	0	0	0	0	0	0	0	0	0	0	0	0	0	0	0	0	0	0	1	0	0	0
sp|A0A0B4J1Y8|LV949_HUMAN	IGLV9-49	1	8.1	13.024	9 (1)	1 (1)	9 (1)	-0.0185741	0.853613	1	0.441258	0.803318	0.916478	0	0	0	0	0	0	0	0	0	0	0	0	0	0	0	0	0	0	0	0	0	0	0	0	0	0	0	0	0	0	0	0	0	0	0	1
sp|P46940|IQGA1_HUMAN	IQGAP1	12	9.9	189.25	3 (1)	0 (0)	9 (1.89)	-Inf	0.384535	0.930185	2.18238	0.0438493	0.124544	0	0	0	0	1	0	0	0	0	0	0	0	0	0	0	0	0	0	0	0	0	0	0	0	0	0	0	0	0	0	0	0	0	0	0	0
sp|P11215|ITAM_HUMAN;sp|P11215-2|ITAM_HUMAN	ITGAM	6	4.9	127.18	2 (1.5)	0 (0)	11 (1.91)	-Inf	0.477086	0.930185	2.95967	0.00348937	0.01679	0	0	0	0	0	0	0	0	0	0	0	0	0	0	0	0	0	0	0	0	0	0	0	0	0	0	0	0	0	0	0	0	0	0	0	0
sp|P05556-2|ITB1_HUMAN;sp|P05556|ITB1_HUMAN;sp|P05556-5|ITB1_HUMAN;sp|P05556-4|ITB1_HUMAN;sp|P05556-3|ITB1_HUMAN	ITGB1	4	8.7	87.445	0 (0)	0 (0)	3 (1)	NA	1	1	Inf	0.0407612	0.118657	0	0	0	0	0	0	0	0	0	0	0	0	0	0	0	0	0	0	0	0	0	0	0	0	0	0	0	0	0	0	0	0	0	0	0	0
sp|P05107|ITB2_HUMAN	ITGB2	6	10.8	84.781	1 (1)	0 (0)	3 (3)	-Inf	0.615635	0.930185	3.91808	0.241244	0.401093	0	0	0	0	0	0	0	0	0	0	0	0	0	0	0	0	0	0	0	0	0	0	0	0	0	0	0	0	0	0	0	0	0	0	0	0
sp|P19827|ITIH1_HUMAN;sp|P19827-2|ITIH1_HUMAN;sp|P19827-3|ITIH1_HUMAN	ITIH1	10	16.5	101.39	2 (1)	0 (0)	11 (2)	-Inf	0.477703	0.930185	3.10837	0.00302424	0.0150843	0	0	0	1	0	0	0	0	0	0	0	0	0	0	0	0	0	0	0	0	0	0	0	0	0	0	0	0	0	0	0	0	0	0	0	0
sp|P19823|ITIH2_HUMAN;CON__Q9TRI1	ITIH2	8	13.6	106.46	2 (1.5)	1 (1)	21 (3.57)	2.03441	0.335332	0.930185	5.15071	1.77354e-07	2.41793e-06	0	0	0	0	0	0	0	0	0	0	0	0	0	0	0	0	0	0	0	0	0	0	0	0	0	0	0	0	0	0	0	0	0	0	0	0
sp|Q06033-2|ITIH3_HUMAN;sp|Q06033|ITIH3_HUMAN;CON__Q0V8M9	ITIH3	5	8.5	99.326	1 (2)	0 (0)	6 (2.17)	-Inf	0.616417	0.930185	3.41555	0.030784	0.0953838	0	0	0	0	0	0	0	0	0	0	0	0	0	0	0	0	0	0	0	0	0	0	0	0	0	0	0	0	0	0	0	0	0	0	0	0
sp|Q14624-3|ITIH4_HUMAN;sp|Q14624-2|ITIH4_HUMAN;sp|Q14624|ITIH4_HUMAN;sp|Q14624-4|ITIH4_HUMAN	ITIH4	23	29.9	99.856	2 (4.5)	2 (1.5)	20 (6.35)	2.388	0.0535336	0.930185	4.46623	2.08074e-07	2.79024e-06	2	0	0	0	0	0	0	0	0	0	0	0	0	0	0	0	0	0	0	0	0	0	0	0	0	0	0	0	0	0	0	0	0	0	0	0
sp|Q8WWA0|ITLN1_HUMAN	ITLN1	20	71.6	34.961	128 (8.99)	15 (10.33)	78 (9.06)	0.0969693	0.9531	1	-0.290936	0.0024111	0.0125694	25	14	2	12	24	7	6	15	7	17	6	8	9	3	4	12	5	16	8	12	22	10	10	6	8	27	11	10	6	12	10	9	11	4	5	5
sp|Q8WWU7-2|ITLN2_HUMAN;sp|Q8WWU7|ITLN2_HUMAN	ITLN2	20	63	36.14	105 (3.76)	14 (3.57)	55 (3.96)	0.0612615	0.923547	1	-0.368623	0.00411217	0.018982	9	5	1	4	13	0	0	4	4	4	2	3	2	0	3	2	0	9	4	5	8	2	4	1	2	6	11	6	3	5	3	7	3	1	0	1
sp|P01591|IGJ_HUMAN	JCHAIN	13	70.4	18.098	129 (7.82)	15 (7.27)	79 (10.08)	-0.366953	0.180021	0.930185	-0.210455	0.101331	0.228344	15	8	13	10	10	3	14	14	12	8	10	5	10	4	1	10	9	8	8	11	11	9	7	1	17	5	14	10	12	6	8	11	3	12	8	7
sp|P14923|PLAK_HUMAN;sp|P35222|CTNB1_HUMAN;sp|P35222-2|CTNB1_HUMAN	JUP	23	45.5	81.744	1 (2)	0 (0)	3 (11)	-Inf	0.622444	0.930185	3.60848	0.214481	0.392973	0	0	0	0	0	0	0	0	0	0	0	0	0	0	2	0	0	0	0	0	0	0	0	0	0	0	0	0	0	0	0	0	0	0	0	0
sp|P06870|KLK1_HUMAN;sp|P06870-2|KLK1_HUMAN	KLK1	12	75.6	28.889	123 (12.39)	15 (13.27)	74 (10.69)	-0.117115	0.935207	1	-0.563834	0.000563699	0.00346696	1	24	16	7	5	9	12	5	20	19	4	10	11	1	13	12	13	15	10	3	27	0	6	17	24	5	36	7	10	9	18	28	35	9	21	13
sp|P07288-5|KLK3_HUMAN;sp|P07288-2|KLK3_HUMAN;sp|P07288|KLK3_HUMAN;sp|P07288-4|KLK3_HUMAN;sp|P07288-3|KLK3_HUMAN	KLK3	4	34.8	25.116	1 (5)	0 (0)	0 (0)	-Inf	0.629285	0.930185	-Inf	0.276082	0.435151	0	0	0	0	0	0	0	0	0	0	0	0	0	0	0	0	0	0	0	0	0	0	0	0	0	0	0	0	0	0	0	0	0	0	0	0
sp|P03952|KLKB1_HUMAN	KLKB1	5	8.8	71.369	0 (0)	0 (0)	4 (1.5)	NA	1	1	Inf	0.0144089	0.0514692	0	0	0	0	0	0	0	0	0	0	0	0	0	0	0	0	0	0	0	0	0	0	0	0	0	0	0	0	0	0	0	0	0	0	0	0
sp|P01042-2|KNG1_HUMAN;sp|P01042|KNG1_HUMAN;sp|P01042-3|KNG1_HUMAN	KNG1	13	30.2	47.883	2 (1.5)	0 (0)	19 (2.63)	-Inf	0.475953	0.930185	4.60033	4.49359e-06	4.83652e-05	0	0	0	0	0	0	0	0	0	0	0	0	0	0	0	0	0	0	0	0	0	0	0	0	0	0	0	0	0	0	0	0	0	0	0	0
sp|Q5T749|KPRP_HUMAN	KPRP	4	14.2	64.135	0 (0)	0 (0)	1 (3)	NA	1	1	Inf	0.215282	0.392973	0	0	0	0	0	0	0	0	0	0	0	0	0	0	0	0	0	0	0	0	0	0	0	0	0	0	0	0	0	0	0	0	0	0	0	0
sp|P04264|K2C1_HUMAN;CON__P04264	KRT1	58	66.9	66.038	129 (15.49)	15 (15.47)	79 (21.72)	-0.421634	0.337779	0.930185	-0.221971	0.00389424	0.0183074	8	11	22	12	8	8	11	7	22	10	3	22	10	15	33	2	23	4	12	26	10	11	23	19	10	37	23	19	11	13	26	14	15	26	26	13
sp|P13645|K1C10_HUMAN;CON__P13645;CON__P02535-1;sp|Q7Z3Y7|K1C28_HUMAN;CON__Q7Z3Y7;CON__Q148H6;sp|Q2M2I5|K1C24_HUMAN;CON__Q2M2I5;sp|Q7Z3Z0|K1C25_HUMAN;CON__Q7Z3Z0;CON__A2AB72	KRT10	45	64.7	58.826	126 (7.2)	15 (8.33)	77 (11.55)	-0.181956	0.914936	1	-0.14375	0.0724453	0.184038	1	4	18	3	3	1	4	1	11	7	1	11	2	10	21	2	16	2	3	13	1	7	17	6	2	16	7	10	3	5	10	8	5	7	6	5
sp|P13646-3|K1C13_HUMAN;CON__ENSEMBL:ENSP00000377550;sp|P13646|K1C13_HUMAN;CON__P13646-1	KRT13	12	23.3	45.867	2 (1)	1 (1)	3 (1.67)	1.69145	0.329142	0.930185	1.24938	0.340072	0.5123	0	0	0	1	0	0	0	0	0	0	0	0	0	0	0	0	0	0	0	0	0	0	0	0	0	0	0	0	0	0	0	0	0	0	0	0
sp|P02533|K1C14_HUMAN;CON__P02533;CON__Q61782	KRT14	36	65	51.561	46 (1.85)	6 (2.67)	25 (6)	0.100702	0.762866	0.988945	0.610472	0.510742	0.682028	0	1	2	0	0	1	0	0	1	0	0	1	0	1	8	0	0	0	0	0	0	1	2	2	6	1	0	0	0	0	0	0	0	1	0	0
sp|P08779|K1C16_HUMAN;CON__P08779;CON__Q9D312;sp|Q8N1A0-2|KT222_HUMAN;sp|Q8N1A0|KT222_HUMAN;CON__Q8N1A0	KRT16	36	70.4	51.267	13 (2.38)	3 (4.33)	13 (5.62)	1.36302	0.254759	0.930185	1.53069	0.19749	0.385491	0	0	0	0	0	0	0	0	0	0	0	0	0	0	9	0	0	0	0	0	0	1	0	0	3	0	0	0	0	0	0	0	0	1	0	0
sp|Q04695|K1C17_HUMAN;CON__Q04695	KRT17	24	59.3	48.105	3 (1)	1 (1)	4 (1.5)	1.34286	0.468834	0.930185	1.06676	0.398054	0.569245	0	0	0	0	0	0	0	0	0	0	0	0	0	0	1	0	0	0	0	0	0	0	0	0	0	0	0	0	0	0	0	0	0	0	0	0
sp|P05783|K1C18_HUMAN	KRT18	7	17.9	48.057	5 (1)	0 (0)	5 (1.6)	-Inf	0.261602	0.930185	0.676722	0.869905	0.965736	0	0	0	0	0	0	0	0	0	0	0	0	1	0	0	0	0	0	0	0	0	0	0	0	0	0	0	0	0	0	0	0	0	0	0	1
sp|P08727|K1C19_HUMAN;CON__P08727	KRT19	17	43.8	44.105	5 (2)	0 (0)	5 (1.6)	-Inf	0.268359	0.930185	-0.638537	0.862886	0.964019	0	0	0	0	0	0	0	0	1	0	0	0	0	0	0	0	0	0	0	0	0	0	0	0	0	0	0	0	0	0	0	0	1	0	0	0
sp|P35908|K22E_HUMAN	KRT2	68	90	65.432	126 (6.76)	15 (7.53)	75 (12.47)	-0.344374	0.710597	0.973648	-0.0792298	0.0698987	0.18094	2	3	23	4	1	2	2	2	11	9	1	9	2	11	15	1	14	2	3	10	3	5	24	8	5	15	7	6	6	2	16	4	6	7	9	7
sp|Q9C075|K1C23_HUMAN;CON__Q9C075;sp|Q9C075-2|K1C23_HUMAN	KRT23	4	14	48.131	0 (0)	0 (0)	1 (3)	NA	1	1	Inf	0.215282	0.392973	0	0	0	0	0	0	0	0	0	0	0	0	0	0	0	0	0	0	0	0	0	0	0	0	0	0	0	0	0	0	0	0	0	0	0	0
sp|Q15323|K1H1_HUMAN;CON__Q9UE12;CON__Q15323;sp|Q14532|K1H2_HUMAN;CON__Q14532	KRT31	15	42.8	47.237	2 (10.5)	0 (0)	1 (5)	-Inf	0.494729	0.930185	-2.1818	0.688683	0.820873	0	0	0	0	0	0	0	0	0	0	0	0	0	0	0	0	0	0	0	0	0	0	0	0	4	0	0	0	0	0	0	0	0	0	0	0
sp|O76009|KT33A_HUMAN;CON__Q6NTB9;CON__O76009;sp|Q6A162|K1C40_HUMAN;CON__Q6IFU5	KRT33A	11	27.5	45.94	2 (1.5)	0 (0)	0 (0)	-Inf	0.480633	0.930185	-Inf	0.105698	0.235589	0	0	0	0	0	0	0	0	0	0	0	0	0	0	0	0	0	0	0	0	0	0	0	0	1	0	0	0	0	0	0	0	0	0	0	0
sp|Q14525|KT33B_HUMAN;CON__Q14525;CON__Q92764	KRT33B	11	36.6	46.213	1 (1)	0 (0)	1 (1)	-Inf	0.615634	0.930185	-0.0624769	0.994939	1	0	0	0	0	0	0	0	0	0	0	0	0	0	0	0	0	0	0	0	0	0	0	0	0	0	0	0	0	0	0	0	0	0	0	0	0
sp|P19013|K2C4_HUMAN;CON__P19013	KRT4	11	20.8	57.285	4 (1.75)	1 (1)	6 (2)	-0.376693	0.599672	0.930185	0.61193	0.272398	0.433504	0	0	0	0	0	0	0	0	0	0	0	0	0	0	2	0	0	0	0	0	0	0	0	0	0	0	0	0	0	0	0	0	0	0	0	0
sp|P13647|K2C5_HUMAN;CON__P13647	KRT5	43	52.2	62.378	23 (1.74)	5 (1.8)	15 (6.8)	0.493818	0.237724	0.930185	1.12527	0.67539	0.810071	0	0	0	0	0	0	0	0	1	0	0	1	0	0	8	0	0	0	0	1	0	0	0	0	1	0	0	0	0	0	1	0	0	0	0	0
sp|P02538|K2C6A_HUMAN;CON__P02538	KRT6A	39	55.5	60.044	2 (1)	1 (1)	10 (1.2)	1.96495	0.329142	0.930185	3.23756	0.00507822	0.0223631	0	0	0	0	0	0	0	0	0	0	0	0	0	0	0	0	0	0	0	0	0	0	0	0	0	0	0	0	0	0	0	0	0	0	0	0
CON__Q6IME9;sp|Q14CN4-3|K2C72_HUMAN;sp|Q14CN4-2|K2C72_HUMAN;sp|Q14CN4|K2C72_HUMAN;CON__Q14CN4-1	KRT72	5	9	56.75	8 (1.25)	2 (1.5)	4 (1)	1.38341	0.359058	0.930185	0.0331509	0.622854	0.763467	1	0	0	0	0	0	0	1	0	0	0	1	0	0	0	0	0	0	0	0	0	0	0	0	0	0	1	0	0	0	0	0	0	0	0	0
sp|Q86Y46|K2C73_HUMAN;CON__Q32MB2;sp|Q86Y46-2|K2C73_HUMAN;sp|Q3SY84|K2C71_HUMAN;CON__Q3SY84	KRT73	8	12.6	58.923	7 (1.43)	2 (1)	7 (2.57)	0.0694844	0.392993	0.930185	0.388299	0.446334	0.62304	0	0	0	0	0	0	0	0	0	0	0	0	0	0	1	0	0	0	0	0	0	0	0	0	0	0	0	0	0	0	0	0	0	0	0	0
sp|Q8N1N4|K2C78_HUMAN;CON__Q8N1N4-2;CON__Q7RTT2;sp|Q8N1N4-2|K2C78_HUMAN	KRT78	16	30.8	56.865	0 (0)	0 (0)	2 (13)	NA	1	1	Inf	0.0705418	0.181457	0	0	0	0	0	0	0	0	0	0	0	0	0	0	0	0	0	0	0	0	0	0	0	0	0	0	0	0	0	0	0	0	0	0	0	0
sp|P05787|K2C8_HUMAN;CON__P05787;sp|P05787-2|K2C8_HUMAN;CON__H-INV:HIT000292931;CON__H-INV:HIT000016045;CON__Q9H552;CON__REFSEQ:XP_092267	KRT8	12	16.6	53.704	6 (1.17)	0 (0)	3 (1)	-Inf	0.219051	0.930185	-2.08043	0.309918	0.475634	0	0	0	0	0	0	0	0	0	0	0	0	0	0	0	0	0	0	0	0	0	0	0	0	0	0	0	0	0	1	0	0	1	0	0	0
sp|Q6KB66-2|K2C80_HUMAN;sp|Q6KB66|K2C80_HUMAN;CON__Q6KB66-1;sp|Q6KB66-3|K2C80_HUMAN	KRT80	7	20.1	47.241	0 (0)	0 (0)	1 (7)	NA	1	1	Inf	0.205997	0.392973	0	0	0	0	0	0	0	0	0	0	0	0	0	0	0	0	0	0	0	0	0	0	0	0	0	0	0	0	0	0	0	0	0	0	0	0
sp|P78386|KRT85_HUMAN;CON__P78386	KRT85	13	25	55.802	1 (4)	0 (0)	1 (1)	-Inf	0.626201	0.930185	-2.06248	0.924174	0.993349	0	0	0	0	0	0	0	0	0	0	0	0	0	0	0	0	0	0	0	0	0	0	0	0	0	0	0	0	0	0	0	0	0	0	0	0
sp|O43790|KRT86_HUMAN;CON__O43790;sp|Q14533|KRT81_HUMAN;CON__Q14533	KRT86	17	42	53.5	2 (10)	0 (0)	3 (3.67)	-Inf	0.494647	0.930185	-0.943996	0.501829	0.672181	0	0	0	0	0	0	0	0	0	0	0	0	0	0	0	0	0	0	0	0	0	0	0	0	3	0	0	0	0	0	0	0	0	0	0	0
sp|P35527|K1C9_HUMAN;CON__P35527	KRT9	52	77.7	62.064	119 (9.31)	15 (8.2)	70 (16.14)	-0.608043	0.498055	0.930185	-0.0814767	0.0628086	0.16681	2	5	8	2	3	6	4	0	16	3	3	18	4	9	25	0	11	1	4	18	5	15	9	11	7	17	11	5	6	3	20	16	9	16	12	7
sp|Q9BYS1|KRA15_HUMAN	KRTAP1-5	1	17.8	18.01	1 (1)	0 (0)	0 (0)	-Inf	0.615634	0.930185	-Inf	0.240557	0.401093	0	0	0	0	0	0	0	0	0	0	0	0	0	0	0	0	0	0	0	0	0	0	0	0	0	0	0	0	0	0	0	0	0	0	0	0
sp|Q9BYT5|KRA22_HUMAN;sp|Q9BYU5|KRA21_HUMAN;sp|Q9BYR9|KRA24_HUMAN;sp|P0C7H8|KRA23_HUMAN;CON__Q9BYR9	KRTAP2-2	6	52	12.957	1 (8)	0 (0)	0 (0)	-Inf	0.629198	0.930185	-Inf	0.276092	0.435151	0	0	0	0	0	0	0	0	0	0	0	0	0	0	0	0	0	0	0	0	0	0	0	0	0	0	0	0	0	0	0	0	0	0	0	0
sp|Q9BQ66|KR412_HUMAN;sp|Q9BYQ5|KRA46_HUMAN;CON__Q9BYQ5;sp|Q9BYR3|KRA44_HUMAN;sp|Q9BYR0|KRA47_HUMAN;sp|Q9BYR5|KRA42_HUMAN;sp|Q9BYQ9|KRA48_HUMAN;sp|Q9BYQ6|KR411_HUMAN	KRTAP4-12	3	54.2	21.408	1 (3)	0 (0)	0 (0)	-Inf	0.624441	0.930185	-Inf	0.266349	0.429731	0	0	0	0	0	0	0	0	0	0	0	0	0	0	0	0	0	0	0	0	0	0	0	0	0	0	0	0	0	0	0	0	0	0	0	0
sp|Q9BYQ2|KRA94_HUMAN;sp|Q9BYP9|KRA99_HUMAN;sp|Q9BYQ3|KRA93_HUMAN;sp|Q9BYQ0|KRA98_HUMAN;sp|Q9BYP9-3|KRA99_HUMAN;sp|A8MTY7|KRA97_HUMAN;sp|Q9BYQ4|KRA92_HUMAN;sp|Q9BYP9-2|KRA99_HUMAN;sp|A8MXZ3|KRA91_HUMAN	KRTAP9-4	1	9.1	16.378	1 (1)	0 (0)	0 (0)	-Inf	0.615634	0.930185	-Inf	0.240557	0.401093	0	0	0	0	0	0	0	0	0	0	0	0	0	0	0	0	0	0	0	0	0	0	0	0	0	0	0	0	0	0	0	0	0	0	0	0
sp|P11047|LAMC1_HUMAN	LAMC1	6	5.3	177.6	5 (1)	0 (0)	3 (1.33)	-Inf	0.261602	0.930185	-0.14368	0.548659	0.708722	0	0	0	0	0	0	0	0	0	0	0	0	1	0	0	0	0	0	0	0	0	0	0	0	0	0	0	0	0	1	0	0	1	0	0	0
sp|P11279|LAMP1_HUMAN;sp|P11279-2|LAMP1_HUMAN	LAMP1	6	13.4	44.882	46 (1.7)	11 (1.55)	49 (1.67)	0.96924	0.0575457	0.930185	0.534817	0.0660221	0.173096	0	2	1	1	0	0	0	0	0	1	0	0	4	0	0	0	0	0	1	0	3	2	0	0	1	0	1	0	2	0	2	0	5	0	2	0
sp|P13473-2|LAMP2_HUMAN;sp|P13473|LAMP2_HUMAN;sp|P13473-3|LAMP2_HUMAN	LAMP2	5	11	44.955	107 (3.57)	14 (3.57)	69 (3.64)	-0.0825531	0.965317	1	-0.305003	0.0165531	0.0573748	6	5	5	1	7	2	3	4	5	5	4	1	5	0	4	5	0	5	2	0	5	4	2	4	6	5	3	0	2	0	4	4	1	5	6	5
sp|P28838-2|AMPL_HUMAN;sp|P28838|AMPL_HUMAN	LAP3	31	69.5	52.771	116 (9.4)	15 (8.67)	61 (9.33)	-0.226111	0.80953	1	-0.566459	0.00133535	0.0074307	15	9	8	14	13	3	5	3	11	21	8	3	14	0	7	5	1	16	2	1	14	17	3	17	10	33	2	10	1	7	3	8	10	11	3	3
sp|P80188|NGAL_HUMAN;sp|P80188-2|NGAL_HUMAN	LCN2	20	75.8	22.588	129 (20.81)	15 (20.13)	79 (26.29)	-0.214055	0.31164	0.930185	-0.0954868	0.211144	0.392973	52	30	29	50	17	13	11	26	22	22	12	29	17	4	17	29	9	9	26	8	20	26	16	19	24	47	25	15	27	20	37	19	33	8	38	40
sp|P13796|PLSL_HUMAN;sp|P13796-2|PLSL_HUMAN	LCP1	19	43.9	70.288	5 (1.6)	0 (0)	13 (4.46)	-Inf	0.260728	0.930185	2.80521	0.0128844	0.0470512	0	0	0	0	0	0	0	0	1	0	0	0	0	0	0	0	0	0	0	0	0	0	0	0	0	0	0	0	0	0	0	0	0	0	0	0
sp|P09848|LPH_HUMAN	LCT	42	23.8	218.58	31 (3.39)	5 (17.6)	19 (10.42)	2.53742	0.398277	0.930185	1.41196	0.866918	0.964815	0	0	0	0	0	0	0	0	0	1	0	0	10	0	0	0	1	0	0	0	0	0	0	0	7	1	0	0	1	0	0	3	1	2	0	0
sp|Q6UWM7|LCTL_HUMAN	LCTL	1	1.2	65.088	4 (1)	0 (0)	1 (2)	-Inf	0.315333	0.930185	-0.818486	0.197929	0.385491	0	0	0	0	0	1	0	0	0	0	0	0	0	0	0	0	0	0	0	0	0	0	0	0	0	0	0	1	0	0	1	0	0	0	0	0
sp|P00338|LDHA_HUMAN;sp|P00338-4|LDHA_HUMAN;sp|P00338-3|LDHA_HUMAN;sp|P00338-5|LDHA_HUMAN;sp|P00338-2|LDHA_HUMAN	LDHA	18	54.8	36.688	26 (1.65)	3 (1)	30 (3.07)	-0.810654	0.714226	0.97479	0.718899	0.0574487	0.154582	0	0	0	0	1	1	0	0	2	0	1	0	0	1	0	0	0	0	0	0	0	0	0	0	0	0	0	0	0	0	0	0	2	0	0	0
sp|P07195|LDHB_HUMAN;sp|Q6ZMR3|LDH6A_HUMAN	LDHB	11	36.8	36.638	4 (1.25)	0 (0)	18 (3.11)	-Inf	0.314111	0.930185	3.3361	0.000139106	0.00101618	0	0	0	0	0	0	0	0	0	0	0	0	0	0	0	1	0	0	0	0	0	0	0	0	0	0	0	0	0	0	0	0	0	0	0	0
sp|Q6P5S2|LEG1H_HUMAN	LEG1	7	29.4	37.926	5 (1.4)	2 (1)	1 (3)	1.73581	0.246212	0.930185	0.0901708	0.550169	0.708722	0	0	0	0	0	0	0	0	0	0	0	0	2	0	0	0	0	0	0	0	0	0	0	0	0	0	0	0	0	0	0	0	0	0	0	0
sp|P17931|LEG3_HUMAN	LGALS3	8	32.4	26.152	24 (2.54)	5 (1)	23 (3.22)	-0.535896	0.559117	0.930185	0.368032	0.249168	0.410226	0	0	0	0	0	0	0	0	4	2	0	3	0	0	0	0	0	0	0	0	0	0	0	0	3	0	0	0	0	0	0	0	0	0	0	0
sp|Q08380|LG3BP_HUMAN	LGALS3BP	18	42.2	65.33	129 (13.22)	15 (12.93)	79 (17.06)	-0.260536	0.269594	0.930185	-0.186076	0.222142	0.39762	23	12	12	14	21	13	8	20	23	14	8	8	15	15	9	13	15	17	16	21	18	18	17	7	20	22	20	24	15	15	6	14	17	21	12	10
sp|P56470|LEG4_HUMAN	LGALS4	14	42.7	35.941	120 (4.97)	13 (5.23)	67 (5.03)	-0.334247	0.269745	0.930185	-0.612099	3.28791e-05	0.000285095	9	6	7	3	2	1	3	7	16	6	3	9	7	0	8	9	5	3	2	0	2	2	1	9	4	2	6	6	2	8	2	5	6	6	26	5
sp|O00182-5|LEG9_HUMAN;sp|O00182-4|LEG9_HUMAN;sp|O00182-3|LEG9_HUMAN;sp|O00182-2|LEG9_HUMAN;sp|O00182-6|LEG9_HUMAN;sp|O00182|LEG9_HUMAN;sp|Q3B8N2-2|LEG9B_HUMAN;sp|Q6DKI2|LEG9C_HUMAN;sp|Q3B8N2|LEG9B_HUMAN	LGALS9	4	24.4	25.579	54 (1.31)	7 (1)	24 (1.17)	-0.427957	0.491936	0.930185	-0.911856	0.0011733	0.00661905	3	1	1	1	0	0	1	1	2	0	0	0	0	0	1	0	0	0	0	0	0	0	0	1	0	1	1	0	1	1	0	1	0	2	3	0
sp|P20700|LMNB1_HUMAN	LMNB1	2	3.8	66.408	0 (0)	0 (0)	2 (1.5)	NA	1	1	Inf	0.086417	0.205674	0	0	0	0	0	0	0	0	0	0	0	0	0	0	0	0	0	0	0	0	0	0	0	0	0	0	0	0	0	0	0	0	0	0	0	0
sp|P08519|APOA_HUMAN	LPA	2	15.1	501.31	0 (0)	0 (0)	3 (2)	NA	1	1	Inf	0.0323286	0.0990442	0	0	0	0	0	0	0	0	0	0	0	0	0	0	0	0	0	0	0	0	0	0	0	0	0	0	0	0	0	0	0	0	0	0	0	0
sp|P22079-2|PERL_HUMAN;sp|P22079|PERL_HUMAN	LPO	12	31	70.984	13 (2.31)	1 (4)	8 (3)	0.00192672	0.620821	0.930185	0.329972	0.629442	0.765057	0	0	0	1	4	0	0	1	0	0	0	0	0	0	0	0	0	0	0	0	0	1	0	0	0	0	0	0	0	0	0	0	1	5	0	0
sp|P02750|A2GL_HUMAN	LRG1	11	47	38.177	12 (2.83)	4 (1.25)	51 (6.39)	0.605697	0.130991	0.930185	3.66303	7.34538e-16	4.2918e-14	0	0	0	0	0	0	0	0	4	1	0	0	0	0	0	0	0	0	0	0	0	1	0	0	0	0	0	0	0	0	0	0	1	0	0	0
sp|Q07954|LRP1_HUMAN	LRP1	2	0.7	504.6	3 (1)	0 (0)	2 (1)	-Inf	0.384535	0.930185	-1.04655	0.66087	0.794987	0	0	0	0	0	0	0	0	0	0	0	0	0	0	0	0	0	0	0	0	0	0	0	0	0	0	0	0	0	0	0	0	0	0	0	0
sp|Q9Y333|LSM2_HUMAN	LSM2	2	27.4	10.834	1 (1)	0 (0)	3 (1)	-Inf	0.615635	0.930185	0.885998	0.302178	0.467263	0	0	0	0	0	0	0	0	0	0	0	0	0	0	0	0	0	0	0	0	0	0	0	0	0	0	0	0	0	0	0	0	0	0	0	0
sp|P09960|LKHA4_HUMAN;sp|P09960-2|LKHA4_HUMAN;sp|P09960-4|LKHA4_HUMAN;sp|P09960-3|LKHA4_HUMAN	LTA4H	14	33.6	69.284	0 (0)	0 (0)	4 (4.25)	NA	1	1	Inf	0.0119122	0.0440912	0	0	0	0	0	0	0	0	0	0	0	0	0	0	0	0	0	0	0	0	0	0	0	0	0	0	0	0	0	0	0	0	0	0	0	0
sp|P02788|TRFL_HUMAN;sp|P02788-2|TRFL_HUMAN	LTF	71	82.7	78.181	108 (13.58)	14 (17.71)	79 (55.67)	0.415693	0.498291	0.930185	1.75949	9.08094e-17	6.75292e-15	33	2	1	15	19	3	0	24	0	1	13	16	0	2	1	40	1	6	1	1	6	19	2	3	24	0	6	24	23	0	8	1	23	24	12	23
sp|Q9BS40|LXN_HUMAN	LXN	4	22.1	25.75	45 (1.4)	6 (1.67)	47 (1.57)	0.307973	0.674027	0.961451	0.424172	0.0619796	0.165144	3	0	1	0	0	0	1	0	0	0	1	0	0	0	1	4	0	0	0	0	0	2	0	0	0	1	1	1	3	0	1	0	2	0	0	0
sp|P61626|LYSC_HUMAN	LYZ	9	62.2	16.537	118 (3.43)	15 (3.73)	77 (4.91)	0.0837406	0.688179	0.97057	0.063319	0.336678	0.508447	3	3	1	5	5	1	0	3	4	6	3	2	3	1	1	10	3	3	4	5	2	2	4	1	1	5	8	3	2	3	4	4	2	2	0	2
sp|Q9UPN3|MACF1_HUMAN	MACF1	9	1.4	838.3	4 (1)	0 (0)	4 (1)	-Inf	0.315333	0.930185	-0.291929	0.989852	1	0	0	0	0	0	0	0	0	0	0	0	0	0	0	0	0	0	0	0	0	0	0	0	0	0	0	0	0	0	0	0	0	0	0	0	0
sp|Q16706|MA2A1_HUMAN	MAN2A1	5	5.2	131.14	2 (1.5)	0 (0)	2 (1)	-Inf	0.484349	0.930185	-1.49601	0.972243	1	0	0	0	0	0	0	0	0	0	0	0	0	0	0	0	0	0	0	0	0	0	0	0	0	0	0	0	0	0	0	0	0	0	0	0	0
sp|O00754-2|MA2B1_HUMAN;sp|O00754|MA2B1_HUMAN	MAN2B1	14	20.6	113.61	57 (1.72)	9 (2.44)	48 (2.04)	0.61382	0.268354	0.930185	0.400764	0.22092	0.39762	3	0	0	4	4	0	1	2	1	1	2	0	2	0	0	0	0	0	0	0	1	3	1	0	3	6	0	0	2	0	0	0	3	0	1	0
sp|O00462|MANBA_HUMAN	MANBA	5	7.5	100.89	5 (1)	1 (1)	2 (1)	0.372421	0.728204	0.976304	-0.741923	0.48503	0.661257	0	0	0	0	0	0	0	0	0	0	0	0	1	0	0	0	0	0	0	0	0	0	0	0	0	0	0	0	0	0	0	0	0	0	0	0
sp|P40925|MDHC_HUMAN;sp|P40925-3|MDHC_HUMAN;sp|P40925-2|MDHC_HUMAN	MDH1	11	40.4	36.426	8 (2.25)	0 (0)	14 (3.29)	-Inf	0.157162	0.930185	1.09593	0.0657451	0.172925	0	0	0	0	0	0	2	1	6	0	0	0	0	0	0	0	0	0	0	0	0	2	0	0	0	0	0	0	0	0	0	0	0	0	0	0
sp|P40926|MDHM_HUMAN;sp|P40926-2|MDHM_HUMAN	MDH2	15	59.2	35.503	64 (3.25)	6 (2.83)	45 (5.84)	-0.688731	0.443951	0.930185	0.151041	0.467263	0.64347	2	1	2	0	1	1	0	0	11	9	0	0	0	1	0	0	2	0	0	3	0	1	2	0	1	0	1	10	0	7	0	2	5	1	0	0
sp|Q16819|MEP1A_HUMAN	MEP1A	21	32.6	84.418	123 (17.41)	15 (23)	74 (20.55)	0.314659	0.235726	0.930185	-0.137785	0.167644	0.340097	44	14	11	13	34	6	16	26	29	17	21	13	31	5	7	26	9	17	7	19	42	41	20	9	32	19	21	14	29	23	0	18	4	12	14	24
sp|Q16820|MEP1B_HUMAN	MEP1B	24	36.1	79.57	115 (13.55)	13 (23.23)	66 (14.94)	0.611271	0.328547	0.930185	-0.161697	0.0498111	0.13812	24	11	5	8	37	1	20	15	27	9	8	0	31	2	6	7	1	1	3	4	30	38	14	9	23	17	25	1	14	9	1	6	0	2	8	11
sp|O43451|MGA_HUMAN	MGAM	97	53.5	209.85	129 (134.81)	15 (148.8)	79 (118.16)	-0.0320127	0.505914	0.930185	-0.382671	0.00140835	0.00773176	214	207	194	65	9	18	143	212	223	25	140	130	161	27	216	183	33	196	61	32	207	190	28	180	120	333	217	80	203	43	147	182	153	219	180	207
sp|Q2M2H8|MGAL_HUMAN;sp|Q2M2H8-3|MGAL_HUMAN	MGAM2	26	14.7	277.99	52 (2.52)	5 (1.4)	23 (2.43)	-1.34399	0.276439	0.930185	-0.961321	0.0102604	0.0394039	2	2	0	0	2	0	0	0	0	5	4	0	1	0	0	0	1	0	0	0	1	5	0	3	2	1	1	0	2	1	0	1	11	0	1	0
sp|Q09328|MGT5A_HUMAN	MGAT5	2	2.7	84.542	1 (2)	0 (0)	2 (1)	-Inf	0.622482	0.930185	0.161302	0.525875	0.693815	0	0	0	0	0	0	0	0	0	0	0	0	0	0	0	0	0	0	0	0	0	0	0	0	2	0	0	0	0	0	0	0	0	0	0	0
sp|Q14165|MLEC_HUMAN	MLEC	6	32.2	32.233	1 (1)	0 (0)	5 (1.6)	-Inf	0.615635	0.930185	2.25958	0.0671251	0.175426	0	0	0	0	0	0	0	0	0	0	0	0	0	0	0	0	0	0	0	0	0	0	0	0	0	0	0	0	0	0	0	0	0	0	0	0
sp|P08473|NEP_HUMAN	MME	48	54.5	85.513	128 (14.2)	15 (12.93)	75 (10.41)	-0.307857	0.293452	0.930185	-0.860537	4.88932e-10	1.1427e-08	32	13	4	19	31	6	10	24	5	14	15	8	13	11	12	16	7	5	6	21	20	26	19	11	14	16	35	11	8	17	5	20	20	3	4	22
sp|P03956|MMP1_HUMAN	MMP1	7	16.2	54.006	1 (1)	0 (0)	6 (2.17)	-Inf	0.615634	0.930185	3.47156	0.0287402	0.0907703	0	0	0	0	0	0	0	0	0	0	0	0	0	0	0	0	0	0	0	0	0	0	0	0	0	0	0	0	0	0	0	0	0	0	0	0
sp|P22894|MMP8_HUMAN	MMP8	8	22.5	53.411	4 (1)	0 (0)	16 (2.38)	-Inf	0.315333	0.930185	3.1194	0.000803292	0.00480153	0	0	0	0	0	0	0	0	0	0	0	0	0	0	0	0	0	0	0	0	0	0	0	0	0	0	0	0	0	0	0	0	0	0	0	0
sp|P14780|MMP9_HUMAN	MMP9	8	15.3	78.457	1 (5)	0 (0)	16 (2.19)	-Inf	0.623361	0.930185	3.69357	1.18015e-05	0.000109701	0	0	0	0	0	0	0	0	0	0	0	0	0	0	0	0	0	0	0	0	0	0	0	0	0	0	0	0	0	0	0	0	0	0	0	0
sp|P41218|MNDA_HUMAN	MNDA	5	12.8	45.836	0 (0)	0 (0)	4 (1.75)	NA	1	1	Inf	0.0140161	0.0502858	0	0	0	0	0	0	0	0	0	0	0	0	0	0	0	0	0	0	0	0	0	0	0	0	0	0	0	0	0	0	0	0	0	0	0	0
sp|O95396|MOCS3_HUMAN	MOCS3	2	9.8	49.669	0 (0)	0 (0)	0 (0)	NA	1	1	NA	1	1	0	0	0	0	0	0	0	0	0	0	0	0	0	0	0	0	0	0	0	0	0	0	0	0	0	0	0	0	0	0	0	0	0	0	0	0
sp|P05164-2|PERM_HUMAN;sp|P05164|PERM_HUMAN;sp|P05164-3|PERM_HUMAN	MPO	48	64.2	73.853	87 (8.23)	11 (9.55)	77 (28.65)	0.0417055	0.722967	0.97479	1.73946	5.98086e-14	2.67017e-12	30	0	1	3	8	1	1	11	0	1	15	13	0	0	0	14	0	5	0	0	0	5	0	2	1	0	1	8	11	0	7	2	18	1	1	25
sp|Q13126-7|MTAP_HUMAN;sp|Q13126-4|MTAP_HUMAN;sp|Q13126|MTAP_HUMAN;sp|Q13126-6|MTAP_HUMAN;sp|Q13126-5|MTAP_HUMAN;sp|Q13126-3|MTAP_HUMAN;sp|Q13126-2|MTAP_HUMAN	MTAP	3	22.6	26.278	1 (1)	0 (0)	3 (1.33)	-Inf	0.615634	0.930185	1.8202	0.271281	0.432569	0	0	0	0	0	0	0	0	0	0	0	0	0	0	0	0	0	0	0	0	0	0	0	0	0	0	0	0	0	0	0	0	0	0	0	0
sp|P15941-13|MUC1_HUMAN;sp|P15941-7|MUC1_HUMAN;sp|P15941-17|MUC1_HUMAN;sp|P15941-11|MUC1_HUMAN;sp|P15941-8|MUC1_HUMAN;sp|P15941-4|MUC1_HUMAN;sp|P15941-3|MUC1_HUMAN;sp|P15941|MUC1_HUMAN;sp|P15941-2|MUC1_HUMAN;sp|P15941-15|MUC1_HUMAN;sp|P15941-6|MUC1_HUMAN	MUC1	3	19.7	21.663	21 (1.95)	3 (1.67)	22 (1.86)	0.0646967	0.898329	1	0.528794	0.370953	0.538014	1	0	0	0	0	0	0	2	0	0	0	1	0	0	0	0	0	0	0	0	2	0	0	0	0	0	2	0	0	0	0	0	0	1	3	1
sp|Q9UKN1-2|MUC12_HUMAN;sp|Q9UKN1|MUC12_HUMAN	MUC12	5	1.5	542.7	10 (1.3)	1 (1)	7 (1.43)	-0.431458	0.756288	0.986673	-0.604681	0.758582	0.87644	1	0	0	0	0	0	0	0	0	0	0	0	0	0	0	0	0	0	0	3	0	0	0	0	0	0	1	0	0	0	0	0	0	0	0	0
sp|Q9H3R2|MUC13_HUMAN	MUC13	6	18.8	54.603	6 (1.33)	0 (0)	10 (1.7)	-Inf	0.22089	0.930185	0.599811	0.196164	0.38388	0	0	0	0	0	0	0	0	0	0	0	0	0	0	0	0	0	0	0	0	0	0	0	0	0	0	0	0	0	0	0	0	0	0	0	0
sp|Q02817|MUC2_HUMAN	MUC2	63	15.3	540.29	129 (24.76)	15 (28.67)	79 (35.75)	-0.0461244	0.915345	1	0.0204633	0.907072	0.990204	39	23	21	21	36	18	25	50	43	26	11	17	34	5	26	34	8	30	9	10	32	31	19	25	38	49	34	11	23	17	38	26	44	22	34	46
sp|Q99102-3|MUC4_HUMAN;sp|Q99102-10|MUC4_HUMAN;sp|Q99102|MUC4_HUMAN;sp|Q99102-13|MUC4_HUMAN;sp|Q99102-16|MUC4_HUMAN;sp|Q99102-17|MUC4_HUMAN;sp|Q99102-12|MUC4_HUMAN;sp|Q99102-5|MUC4_HUMAN;sp|Q99102-2|MUC4_HUMAN;sp|Q99102-8|MUC4_HUMAN;sp|Q99102-7|MUC4_HUMAN;sp|Q99102-9|MUC4_HUMAN;sp|Q99102-15|MUC4_HUMAN;sp|Q99102-11|MUC4_HUMAN	MUC4	7	8.2	194.15	4 (1)	1 (1)	3 (1)	1.11341	0.602375	0.930185	0.230552	0.989867	1	0	0	0	0	0	0	0	0	0	0	0	0	0	0	0	0	0	0	0	0	0	0	0	0	0	0	0	0	0	0	0	0	0	0	0	0
sp|P98088|MUC5A_HUMAN	MUC5AC	9	2.3	585.56	127 (6.93)	15 (7.33)	79 (7.56)	-0.126177	0.590615	0.930185	-0.2316	0.00406376	0.018982	9	6	8	9	15	4	5	11	10	9	4	1	8	1	8	7	4	6	3	4	11	14	7	8	18	19	9	9	9	7	10	11	9	6	8	8
sp|Q9HC84|MUC5B_HUMAN	MUC5B	14	3.7	596.33	106 (2.68)	12 (2.25)	69 (2.99)	-0.507328	0.152505	0.930185	-0.364422	0.0688899	0.178895	2	2	3	1	2	2	0	6	4	3	2	0	3	0	2	5	0	3	2	2	3	4	2	4	3	5	6	3	0	4	2	5	3	1	4	4
sp|Q6W4X9|MUC6_HUMAN	MUC6	9	4.1	257.05	52 (2.02)	8 (1.38)	32 (2.78)	-0.0247017	0.994593	1	-0.00879477	0.689413	0.820873	0	0	0	1	0	0	0	2	1	3	0	0	3	0	0	1	0	0	0	0	1	10	0	0	0	2	4	0	0	1	1	1	2	0	0	0
sp|Q14764|MVP_HUMAN	MVP	7	12	99.326	2 (1.5)	0 (0)	5 (2.4)	-Inf	0.482494	0.930185	1.5543	0.175295	0.35059	0	0	0	0	0	0	0	0	0	0	0	0	0	0	0	0	0	0	0	0	0	0	0	0	0	0	0	0	0	0	0	0	0	0	0	0
sp|Q00872-3|MYPC1_HUMAN;sp|Q00872-9|MYPC1_HUMAN;sp|Q00872|MYPC1_HUMAN;sp|Q00872-10|MYPC1_HUMAN;sp|Q00872-2|MYPC1_HUMAN;sp|Q00872-4|MYPC1_HUMAN;sp|Q00872-6|MYPC1_HUMAN;sp|Q00872-5|MYPC1_HUMAN;sp|Q00872-8|MYPC1_HUMAN;sp|Q00872-7|MYPC1_HUMAN	MYBPC1	5	5.9	126.46	2 (1)	0 (0)	1 (1)	-Inf	0.477703	0.930185	-2.08029	0.565145	0.715834	0	0	0	1	0	0	0	0	0	0	0	0	0	0	0	0	0	0	0	0	0	0	0	0	0	0	0	0	0	0	0	0	0	0	0	0
sp|P12882|MYH1_HUMAN	MYH1	71	36.5	223.14	21 (1.62)	1 (1)	9 (1.44)	-1.89782	0.211918	0.930185	-0.967702	0.0655901	0.172925	2	1	1	1	0	0	0	0	1	0	0	0	0	0	0	0	0	0	0	0	0	0	0	0	0	0	0	2	0	1	0	0	0	0	0	1
sp|Q9UKX3|MYH13_HUMAN	MYH13	24	13.9	223.6	0 (0)	0 (0)	2 (1)	NA	1	1	Inf	0.0948182	0.217869	0	0	0	0	0	0	0	0	0	0	0	0	0	0	0	0	0	0	0	0	0	0	0	0	0	0	0	0	0	0	0	0	0	0	0	0
sp|Q9UKX2|MYH2_HUMAN;sp|Q9UKX2-2|MYH2_HUMAN	MYH2	80	39.7	223.04	31 (1.68)	2 (2)	14 (2.43)	-0.717083	0.265389	0.930185	-0.246521	0.0792894	0.197207	3	3	0	0	0	1	0	0	0	0	0	0	0	0	0	0	1	0	0	1	0	0	0	0	0	2	0	3	0	2	0	0	0	0	0	0
sp|Q9Y623|MYH4_HUMAN	MYH4	45	24.3	223.07	6 (1.67)	1 (2)	7 (1.29)	0.250565	0.794036	1	0.477508	0.475382	0.650272	0	2	0	0	0	0	0	0	1	0	0	0	0	0	0	0	0	0	0	0	0	0	0	0	0	0	0	1	0	0	0	0	0	0	0	0
sp|P13533|MYH6_HUMAN	MYH6	25	12.3	223.73	4 (1.5)	0 (0)	3 (1)	-Inf	0.316009	0.930185	-0.714546	0.727839	0.8445	0	0	0	0	0	0	0	0	0	0	0	0	0	0	0	0	0	0	0	0	0	0	0	0	0	0	0	0	0	0	0	0	0	0	0	0
sp|P12883|MYH7_HUMAN	MYH7	27	13.1	223.09	23 (1.35)	4 (2.25)	13 (1.38)	1.41268	0.452355	0.930185	0.167858	0.492645	0.668298	2	3	0	1	0	0	0	0	0	0	0	0	0	0	0	1	0	0	0	0	0	0	0	0	0	2	0	1	0	2	0	1	0	0	2	1
sp|P13535|MYH8_HUMAN	MYH8	50	25	222.76	1 (1)	0 (0)	0 (0)	-Inf	0.615635	0.930185	-Inf	0.240557	0.401093	0	0	0	0	0	0	0	0	0	0	0	0	0	0	0	0	0	0	0	0	0	0	0	0	0	0	0	0	0	0	0	0	0	0	0	0
sp|P35579|MYH9_HUMAN;sp|P35579-2|MYH9_HUMAN;sp|P35580|MYH10_HUMAN;sp|P35580-5|MYH10_HUMAN;sp|P35580-2|MYH10_HUMAN;sp|P35580-3|MYH10_HUMAN;sp|P35580-4|MYH10_HUMAN;sp|Q7Z406-5|MYH14_HUMAN	MYH9	16	11.7	226.53	2 (1)	0 (0)	3 (5.33)	-Inf	0.477703	0.930185	2.51458	0.52039	0.687747	1	0	0	0	0	0	0	0	0	0	0	0	0	0	0	0	0	0	0	0	0	0	0	0	0	0	0	0	0	0	0	0	0	0	0	0
sp|P05976|MYL1_HUMAN	MYL1	4	19.6	21.145	5 (1)	0 (0)	0 (0)	-Inf	0.261602	0.930185	-Inf	0.00868413	0.0348216	0	0	0	0	0	0	0	0	0	0	0	1	0	0	0	0	0	0	0	0	0	0	0	0	0	0	0	1	0	0	0	0	0	0	0	0
sp|Q96A32|MLRS_HUMAN	MYLPF	5	30.8	19.014	0 (0)	0 (0)	0 (0)	NA	1	1	NA	1	1	0	0	0	0	0	0	0	0	0	0	0	0	0	0	0	0	0	0	0	0	0	0	0	0	0	0	0	0	0	0	0	0	0	0	0	0
sp|P52179-2|MYOM1_HUMAN;sp|P52179|MYOM1_HUMAN	MYOM1	9	5.5	177.7	1 (2)	0 (0)	2 (1.5)	-Inf	0.624322	0.930185	0.2714	0.49472	0.669465	0	0	0	0	0	0	0	0	0	0	0	0	0	0	0	0	0	0	0	0	0	0	0	0	0	0	0	0	0	0	0	0	0	0	0	0
sp|P54296|MYOM2_HUMAN	MYOM2	2	2.3	164.89	0 (0)	1 (1)	3 (1.33)	Inf	0.0388535	0.930185	Inf	0.015257	0.054027	0	0	0	0	0	0	0	0	0	0	0	0	0	0	0	0	0	0	0	0	0	0	0	0	0	0	0	0	0	0	0	0	0	0	0	0
sp|Q9NP98|MYOZ1_HUMAN	MYOZ1	4	22.1	31.744	1 (1)	0 (0)	0 (0)	-Inf	0.615635	0.930185	-Inf	0.240557	0.401093	0	0	0	0	0	0	0	0	0	1	0	0	0	0	0	0	0	0	0	0	0	0	0	0	0	0	0	0	0	0	0	0	0	0	0	0
sp|Q96LU7|MRFL_HUMAN	MYRFL	1	1.9	101.67	1 (4)	0 (0)	0 (0)	-Inf	0.627851	0.930185	-Inf	0.273217	0.433964	0	0	0	0	0	0	0	0	0	0	0	0	0	0	0	0	0	0	0	0	0	0	0	0	0	0	0	0	0	0	0	0	0	0	0	0
sp|Q9UQQ1-3|NALDL_HUMAN;sp|Q9UQQ1|NALDL_HUMAN;sp|Q9UQQ1-4|NALDL_HUMAN;sp|Q9UQQ1-2|NALDL_HUMAN;sp|Q9UQQ1-8|NALDL_HUMAN;sp|Q9UQQ1-7|NALDL_HUMAN;sp|Q9UQQ1-5|NALDL_HUMAN;sp|Q9UQQ1-6|NALDL_HUMAN	NAALADL1	32	54	76.886	121 (20.16)	14 (22.93)	69 (19.13)	0.00249713	0.566677	0.930185	-0.420405	0.00434611	0.019861	27	29	14	1	22	1	17	29	26	39	11	5	27	0	27	20	3	38	6	2	27	42	3	33	22	54	29	2	38	3	21	25	39	27	12	22
sp|Q9UJ70|NAGK_HUMAN;sp|Q9UJ70-2|NAGK_HUMAN	NAGK	4	17.7	37.375	1 (1)	0 (0)	8 (1.38)	-Inf	0.619122	0.930185	1.88264	0.00778522	0.0316831	0	0	0	0	0	1	0	0	0	0	0	0	0	0	0	0	0	0	0	0	0	0	0	0	0	0	0	0	0	0	0	0	0	0	0	0
sp|P54802|ANAG_HUMAN	NAGLU	17	33.8	82.265	68 (1.51)	8 (1.88)	37 (1.51)	-0.0595538	0.821654	1	-0.552363	0.0550152	0.15051	0	0	0	7	3	0	0	0	6	1	1	1	1	0	0	1	1	0	3	1	1	1	1	0	0	2	0	0	0	1	0	0	3	1	0	1
sp|Q8NCW5-2|NNRE_HUMAN;sp|Q8NCW5|NNRE_HUMAN	NAXE	6	47	20.43	6 (1.5)	0 (0)	16 (2.5)	-Inf	0.216628	0.930185	2.14319	0.00634697	0.0269006	0	0	0	0	0	0	0	0	1	0	0	0	0	0	0	2	0	0	0	0	0	3	0	0	0	0	0	0	0	0	0	0	1	0	0	0
sp|Q6ZVX7|FBX50_HUMAN	NCCRP1	2	14.2	30.847	0 (0)	0 (0)	1 (4)	NA	1	1	Inf	0.211543	0.392973	0	0	0	0	0	0	0	0	0	0	0	0	0	0	0	0	0	0	0	0	0	0	0	0	0	0	0	0	0	0	0	0	0	0	0	0
sp|P19338|NUCL_HUMAN	NCL	3	7.3	76.613	1 (3)	0 (0)	1 (1)	-Inf	0.627194	0.930185	-2.61844	0.921277	0.993349	0	0	0	0	0	0	0	0	0	0	0	0	0	0	0	0	0	0	0	0	0	0	0	0	0	0	0	0	0	0	0	0	0	0	0	0
sp|Q92542-2|NICA_HUMAN;sp|Q92542|NICA_HUMAN	NCSTN	9	22.1	76.743	99 (2.25)	11 (1.82)	63 (2.29)	-0.766409	0.0901758	0.930185	-0.450761	0.00702497	0.0291697	2	2	4	3	3	1	1	3	3	3	2	1	3	1	3	4	1	2	0	1	2	4	1	1	3	4	3	3	5	1	0	1	6	2	3	1
sp|P20929-3|NEBU_HUMAN;sp|P20929-2|NEBU_HUMAN;sp|P20929-4|NEBU_HUMAN;sp|P20929|NEBU_HUMAN	NEB	9	2.4	986.67	3 (1)	0 (0)	3 (1.33)	-Inf	0.384535	0.930185	0.0394264	0.921983	0.993349	0	0	0	0	0	0	0	0	0	0	0	0	0	0	0	0	0	0	0	0	0	0	0	0	0	0	0	0	0	0	0	0	0	0	0	0
CON__P04259;CON__Q9DCV7;CON__REFSEQ:XP_932229;sp|P12036-2|NFH_HUMAN;sp|P12036|NFH_HUMAN	NEFH	39	55.5	59.998	15 (2)	3 (2.33)	9 (6.33)	0.572947	0.416466	0.930185	1.12526	0.986098	1	0	0	0	0	0	0	0	0	1	0	0	0	0	0	8	0	0	0	0	1	0	0	0	0	3	0	0	0	0	0	0	0	0	1	0	0
sp|P51957-3|NEK4_HUMAN;sp|P51957|NEK4_HUMAN;sp|P51957-2|NEK4_HUMAN	NEK4	2	8.4	84.347	11 (1.09)	2 (1)	4 (1)	0.303398	0.780261	1	-0.59744	0.164113	0.334775	0	0	0	0	0	0	0	0	1	0	0	0	0	0	0	0	0	0	0	1	0	0	0	0	0	0	0	0	0	0	0	2	0	0	1	0
sp|Q5JS37|NHLC3_HUMAN;sp|Q5JS37-2|NHLC3_HUMAN	NHLRC3	6	20.7	38.282	22 (1.23)	1 (1)	12 (1.58)	-1.61281	0.155326	0.930185	-0.376718	0.206407	0.392973	1	1	1	2	2	0	0	2	1	0	0	1	0	0	0	0	0	0	0	0	0	1	0	0	0	2	0	0	0	0	0	1	0	0	0	0
sp|Q9UFN0|NPS3A_HUMAN;sp|Q9BS92|NPS3B_HUMAN	NIPSNAP3A	9	53.8	28.466	21 (1.67)	1 (1)	22 (2.23)	-2.02301	0.203472	0.930185	0.110229	0.362165	0.535716	0	1	0	0	0	1	0	2	4	2	0	0	0	0	0	1	1	0	0	0	0	2	0	0	0	0	0	2	1	2	0	0	1	0	0	0
sp|P15531|NDKA_HUMAN;sp|P15531-2|NDKA_HUMAN	NME1	6	53.3	17.149	6 (1)	0 (0)	13 (1.08)	-Inf	0.218786	0.930185	1.1547	0.0676444	0.17622	0	0	0	0	0	0	0	1	1	1	0	0	0	0	0	0	0	0	0	0	0	1	0	0	0	0	0	0	0	0	0	0	0	0	0	0
sp|P22392-2|NDKB_HUMAN;sp|P22392|NDKB_HUMAN;sp|O60361|NDK8_HUMAN	NME2	8	50.2	30.137	23 (1.57)	3 (1)	30 (2.37)	-0.618057	0.815725	1	0.817593	0.0159093	0.0556147	0	0	0	0	1	0	0	1	3	1	0	0	1	0	0	0	0	0	0	0	0	2	1	0	0	0	0	0	0	2	0	0	0	0	1	0
sp|Q13232|NDK3_HUMAN	NME3	2	14.8	19.015	5 (1.2)	0 (0)	2 (1)	-Inf	0.260652	0.930185	-2.0587	0.252694	0.413797	0	0	0	0	0	0	0	0	0	0	0	0	0	0	0	0	0	0	0	0	0	1	0	0	0	0	0	0	0	0	0	0	0	0	0	0
sp|P61916|NPC2_HUMAN;sp|P61916-2|NPC2_HUMAN	NPC2	10	51.7	16.57	25 (2.52)	2 (1)	26 (2.54)	-1.72851	0.375701	0.930185	0.495418	0.329425	0.499944	0	0	0	0	0	0	0	1	2	0	0	1	0	0	0	0	0	0	0	0	0	0	0	0	0	0	0	0	0	0	1	0	5	0	0	5
sp|Q8NDH3|PEPL1_HUMAN;sp|Q8NDH3-5|PEPL1_HUMAN;sp|Q8NDH3-4|PEPL1_HUMAN;sp|Q8NDH3-2|PEPL1_HUMAN;sp|Q8NDH3-3|PEPL1_HUMAN	NPEPL1	10	34.4	55.86	49 (1.31)	8 (1.63)	27 (1.59)	0.417391	0.21984	0.930185	-0.138663	0.37582	0.544107	0	0	1	3	0	0	2	0	1	0	1	0	0	0	1	2	1	1	0	0	2	2	0	0	0	0	1	1	0	0	0	0	0	0	0	1
sp|P06748-3|NPM_HUMAN;sp|P06748-2|NPM_HUMAN;sp|P06748|NPM_HUMAN	NPM1	9	29.7	28.4	125 (6.25)	15 (5.13)	79 (7.35)	-0.534846	0.104612	0.930185	-0.26311	0.0568695	0.153529	8	4	6	5	6	1	2	3	6	9	10	10	8	6	12	5	7	9	5	2	4	8	5	3	7	12	3	11	5	7	3	6	8	0	5	4
sp|P16083|NQO2_HUMAN	NQO2	5	36.8	25.918	1 (3)	0 (0)	6 (1.83)	-Inf	0.625271	0.930185	1.4693	0.0311784	0.0958794	0	0	0	0	0	0	0	0	0	0	0	0	0	0	0	0	0	0	0	0	0	0	0	0	0	0	0	0	0	0	0	0	0	0	0	0
sp|P49902-2|5NTC_HUMAN;sp|P49902|5NTC_HUMAN	NT5C2	7	18.8	61.44	2 (1)	1 (1)	3 (1.33)	2.03281	0.329142	0.930185	1.43989	0.357516	0.531723	0	0	0	0	0	0	0	0	0	0	0	0	0	0	0	0	0	0	0	0	0	0	0	0	0	0	0	0	0	0	0	0	0	0	0	0
sp|P21589|5NTD_HUMAN;sp|P21589-2|5NTD_HUMAN	NT5E	15	40.2	63.367	20 (1.25)	1 (5)	12 (2.17)	0.864061	0.394242	0.930185	0.305888	0.444694	0.621812	0	0	0	0	0	0	0	0	0	0	0	0	0	0	0	0	0	1	0	0	0	1	1	0	1	0	2	0	0	0	0	0	0	0	2	0
sp|Q9UKK9|NUDT5_HUMAN	NUDT5	4	23.7	24.327	4 (1.75)	0 (0)	14 (1.14)	-Inf	0.319712	0.930185	1.17875	0.0120188	0.0442855	0	0	0	0	1	0	0	0	0	0	0	0	0	0	0	0	0	0	0	0	0	0	0	0	0	0	0	0	0	0	0	0	0	0	0	0
sp|P61970|NTF2_HUMAN	NUTF2	2	17.3	14.478	0 (0)	0 (0)	4 (1.25)	NA	1	1	Inf	0.0154333	0.0541821	0	0	0	0	0	0	0	0	0	0	0	0	0	0	0	0	0	0	0	0	0	0	0	0	0	0	0	0	0	0	0	0	0	0	0	0
sp|Q9P2P1|NYNRI_HUMAN	NYNRIN	2	1.1	208.36	3 (1)	0 (0)	3 (1)	-Inf	0.384534	0.930185	-0.506835	0.991204	1	0	0	0	0	0	0	0	0	0	0	0	0	0	0	0	0	0	0	0	0	0	0	0	0	0	0	0	0	0	0	0	0	0	0	0	0
sp|Q6UX06|OLFM4_HUMAN	OLFM4	23	50.8	57.279	77 (4.25)	13 (3.62)	57 (6.44)	0.140084	0.0698336	0.930185	0.292702	0.023351	0.0761	6	0	0	0	2	3	0	2	1	0	3	2	5	0	2	8	0	0	0	1	1	5	0	0	5	1	3	2	0	0	1	2	2	2	2	0
sp|P02763|A1AG1_HUMAN	ORM1	13	47.3	23.511	117 (5.8)	13 (6.46)	78 (21.1)	0.1216	0.623465	0.930185	1.42082	1.32572e-10	3.72308e-09	8	3	7	1	1	1	2	3	10	1	2	1	1	0	1	10	1	1	1	0	3	0	1	1	10	1	11	19	20	1	3	3	7	2	13	1
sp|P19652|A1AG2_HUMAN	ORM2	16	56.7	23.602	42 (3.57)	7 (4.86)	67 (10.18)	1.1518	0.16119	0.930185	2.43447	1.25399e-16	8.54802e-15	4	0	0	0	0	0	0	1	8	0	0	0	0	0	0	4	0	0	0	0	0	0	0	1	1	0	2	8	0	0	0	0	2	0	4	0
sp|P07237|PDIA1_HUMAN	P4HB	11	20.5	57.116	1 (2)	1 (1)	12 (2.08)	2.40362	0.182523	0.930185	3.52721	0.000165041	0.00116383	0	0	0	0	0	0	0	0	0	0	0	0	0	0	0	0	0	0	0	0	0	0	0	0	0	0	0	0	0	0	0	0	0	0	0	0
sp|Q16822|PCKGM_HUMAN;sp|P35558-2|PCKGC_HUMAN;sp|Q16822-2|PCKGM_HUMAN	PCK2	2	3.1	70.729	88 (1.24)	12 (1.25)	47 (1.21)	-0.073326	0.929769	1	-0.640148	0.0069463	0.0291388	0	1	0	1	1	1	0	0	1	1	0	0	1	1	0	1	2	1	1	2	1	0	1	1	1	2	0	1	1	2	0	1	0	0	0	0
sp|Q9UHG3-2|PCYOX_HUMAN;sp|Q9UHG3|PCYOX_HUMAN	PCYOX1	4	10.3	48.506	5 (1)	0 (0)	1 (1)	-Inf	0.261602	0.930185	-3.17411	0.0899526	0.21205	1	0	0	0	0	0	0	0	0	0	0	0	0	0	0	0	0	0	0	0	0	0	0	0	0	0	0	1	0	0	0	0	0	0	0	0
sp|Q8WUM4|PDC6I_HUMAN;sp|Q8WUM4-2|PDC6I_HUMAN;sp|Q8WUM4-3|PDC6I_HUMAN	PDCD6IP	7	9.9	96.022	0 (0)	0 (0)	1 (6)	NA	1	1	Inf	0.205478	0.392973	0	0	0	0	0	0	0	0	0	0	0	0	0	0	0	0	0	0	0	0	0	0	0	0	0	0	0	0	0	0	0	0	0	0	0	0
sp|O00764|PDXK_HUMAN;sp|O00764-2|PDXK_HUMAN;sp|O00764-3|PDXK_HUMAN	PDXK	9	34.9	35.102	11 (1.82)	0 (0)	27 (1.44)	-Inf	0.0953716	0.930185	0.7972	0.00324565	0.0158032	1	1	0	0	0	0	0	0	4	0	0	0	0	0	0	0	1	0	0	0	0	0	0	0	0	0	0	0	1	1	0	0	0	0	0	0
sp|P30086|PEBP1_HUMAN	PEBP1	13	80.7	21.057	11 (2.91)	0 (0)	23 (3.48)	-Inf	0.0976584	0.930185	0.962895	0.00514277	0.0224962	0	0	0	0	2	4	0	0	0	2	0	0	0	0	0	0	0	0	0	0	0	10	0	0	0	0	0	0	0	0	0	0	0	0	0	0
sp|P12955|PEPD_HUMAN;sp|P12955-3|PEPD_HUMAN;sp|P12955-2|PEPD_HUMAN	PEPD	28	67.5	54.548	102 (5.39)	15 (5.93)	67 (7.85)	0.387742	0.177389	0.930185	0.175447	0.285644	0.448478	10	2	4	0	5	1	5	7	2	11	2	0	4	1	1	17	5	6	0	0	8	33	3	3	16	5	6	2	15	3	1	3	9	2	0	1
sp|P07737|PROF1_HUMAN;CON__P02584	PFN1	7	64.3	15.054	0 (0)	0 (0)	5 (3)	NA	1	1	Inf	0.00523105	0.0226402	0	0	0	0	0	0	0	0	0	0	0	0	0	0	0	0	0	0	0	0	0	0	0	0	0	0	0	0	0	0	0	0	0	0	0	0
sp|P18669|PGAM1_HUMAN;sp|Q8N0Y7|PGAM4_HUMAN	PGAM1	10	49.2	28.804	3 (1)	0 (0)	15 (4.73)	-Inf	0.384534	0.930185	4.0888	0.000383384	0.00248335	0	1	0	0	0	0	0	0	0	0	0	0	0	0	0	0	0	0	0	0	0	0	0	0	0	0	0	0	0	1	0	0	0	1	0	0
sp|P00558|PGK1_HUMAN;sp|P00558-2|PGK1_HUMAN	PGK1	18	56.8	44.614	13 (1.31)	3 (1)	18 (2.83)	1.15114	0.485582	0.930185	1.48689	0.0410391	0.119042	0	0	0	1	0	0	0	0	3	0	0	0	0	0	0	2	0	0	0	0	0	0	0	0	0	0	0	0	0	0	0	0	0	0	0	0
sp|O75594|PGRP1_HUMAN	PGLYRP1	6	53.1	21.731	26 (1.85)	5 (1.8)	60 (3.18)	0.696454	0.436858	0.930185	2.34513	6.37706e-13	2.60822e-11	1	0	0	1	2	0	0	1	0	0	0	0	0	0	0	1	0	0	0	0	0	1	0	0	2	0	0	0	0	0	1	0	1	0	1	2
sp|P36871-2|PGM1_HUMAN;sp|P36871-3|PGM1_HUMAN;sp|P36871|PGM1_HUMAN	PGM1	2	5	63.79	4 (1)	0 (0)	2 (1)	-Inf	0.315333	0.930185	-0.187905	0.415944	0.586625	1	1	0	0	0	0	0	0	0	0	0	0	0	0	0	0	0	0	0	0	0	1	0	0	0	0	0	0	0	0	0	0	0	0	0	0
sp|Q96G03|PGM2_HUMAN;sp|Q96G03-2|PGM2_HUMAN	PGM2	7	17.5	68.283	0 (0)	0 (0)	2 (3)	NA	1	1	Inf	0.0796831	0.197207	0	0	0	0	0	0	0	0	0	0	0	0	0	0	0	0	0	0	0	0	0	0	0	0	0	0	0	0	0	0	0	0	0	0	0	0
sp|P19957|ELAF_HUMAN	PI3	3	17.9	12.269	5 (1.8)	1 (1)	6 (1.17)	-0.052287	0.729244	0.976304	0.28237	0.511104	0.682028	0	0	0	0	0	0	0	0	0	0	0	0	0	0	0	0	0	0	0	0	0	0	0	0	0	0	0	0	0	0	0	0	0	0	0	0
sp|P01833|PIGR_HUMAN	PIGR	49	54.5	83.283	129 (51.19)	15 (55.27)	78 (71.28)	-0.1252	0.542633	0.930185	-0.119792	0.111332	0.2468	142	82	45	75	63	37	36	125	54	52	41	27	65	15	17	117	29	82	46	118	69	29	38	19	155	72	101	49	84	21	31	59	23	43	35	28
sp|P12273|PIP_HUMAN	PIP	10	69.9	16.572	73 (4.36)	10 (5.1)	50 (5.6)	0.253802	0.534318	0.930185	0.239155	0.826603	0.933924	10	2	0	13	9	5	0	5	1	2	0	0	0	0	0	8	1	2	0	1	1	2	2	0	11	0	3	0	0	3	4	2	7	8	12	1
sp|Q9GZP4-2|PITH1_HUMAN;sp|Q9GZP4|PITH1_HUMAN	PITHD1	9	52.4	24.121	12 (1.83)	1 (1)	25 (1.84)	-1.67563	0.598814	0.930185	1.45096	0.00315541	0.0156432	7	0	0	1	0	0	0	0	1	0	0	0	0	0	0	0	0	0	0	0	0	0	0	0	0	0	0	0	1	0	0	0	0	0	1	1
sp|P14618-2|KPYM_HUMAN	PKM	4	12.6	58.061	1 (1)	1 (1)	2 (1)	3.15134	0.18629	0.930185	1.78821	0.302178	0.467263	0	0	0	0	0	0	0	0	0	0	0	0	0	0	0	0	0	0	0	0	0	0	0	0	0	0	0	0	0	0	0	0	0	0	0	0
sp|P04054|PA21B_HUMAN	PLA2G1B	18	80.4	16.36	129 (19.88)	15 (18.73)	79 (15.3)	-0.304952	0.41856	0.930185	-0.740821	1.36651e-08	2.48402e-07	11	14	28	15	23	7	26	18	24	10	6	10	38	14	29	10	15	6	9	7	28	44	23	22	7	8	31	13	8	13	27	25	13	13	20	26
sp|P14555|PA2GA_HUMAN	PLA2G2A	5	35.4	16.083	65 (1.57)	10 (1.7)	41 (1.54)	0.505829	0.463177	0.930185	-0.19371	0.189834	0.37328	2	0	1	0	2	0	0	1	3	3	0	0	0	0	0	1	2	1	0	0	0	0	1	0	0	1	3	3	0	1	2	2	0	0	0	0
sp|Q9NZF1|PLAC8_HUMAN	PLAC8	3	25.2	12.507	118 (2.59)	14 (2.5)	61 (2.31)	-0.278639	0.571737	0.930185	-0.812215	2.89523e-06	3.28351e-05	2	3	4	4	3	1	2	3	4	2	1	1	3	3	4	4	2	4	2	2	1	1	3	2	1	2	2	2	4	4	1	1	3	1	2	4
sp|Q6P1J6|PLB1_HUMAN;sp|Q6P1J6-2|PLB1_HUMAN;sp|Q6P1J6-4|PLB1_HUMAN;sp|Q6P1J6-3|PLB1_HUMAN	PLB1	12	13	163.08	99 (3.33)	12 (2.75)	62 (3.27)	-0.263657	0.312002	0.930185	-0.324884	0.019169	0.0637407	5	3	4	2	1	1	4	3	7	5	2	2	5	0	0	3	1	2	0	0	3	7	0	6	3	7	4	1	5	1	7	6	2	2	7	1
sp|Q6P4A8|PLBL1_HUMAN	PLBD1	21	43.2	63.254	89 (2.98)	14 (2.29)	71 (4.41)	-0.0681038	0.620742	0.930185	0.477703	0.0070158	0.0291697	7	3	2	4	10	0	1	3	4	4	1	2	3	0	3	0	1	1	2	0	0	3	1	3	1	18	0	3	2	0	3	0	4	0	3	7
sp|Q8NHP8-2|PLBL2_HUMAN;sp|Q8NHP8|PLBL2_HUMAN	PLBD2	5	12.9	61.884	39 (1.26)	6 (1.17)	23 (1.35)	0.0664546	0.869304	1	-0.313908	0.270579	0.432292	1	0	1	2	2	0	1	1	3	0	1	0	1	0	0	1	0	0	0	0	0	2	0	1	0	2	0	0	0	0	1	0	2	1	0	0
sp|P08567|PLEK_HUMAN	PLEK	2	8	40.124	0 (0)	0 (0)	1 (3)	NA	1	1	Inf	0.213958	0.392973	0	0	0	0	0	0	0	0	0	0	0	0	0	0	0	0	0	0	0	0	0	0	0	0	0	0	0	0	0	0	0	0	0	0	0	0
sp|P00747|PLMN_HUMAN;CON__P06868	PLG	22	36.3	90.568	3 (1.67)	1 (2)	23 (4.48)	1.94937	0.424538	0.930185	4.40724	1.39847e-07	1.9389e-06	0	0	0	0	0	0	0	0	0	0	0	0	0	0	0	0	0	0	0	0	0	0	0	0	0	0	0	1	0	0	0	0	0	0	0	0
sp|O43660-2|PLRG1_HUMAN;sp|O43660|PLRG1_HUMAN	PLRG1	2	6.9	56.289	1 (1)	0 (0)	2 (1)	-Inf	0.615635	0.930185	1.79056	0.554767	0.710171	0	0	0	0	0	0	0	0	0	0	0	0	0	0	0	0	0	0	0	0	0	0	0	0	0	0	0	0	0	0	0	0	0	0	0	0
sp|O15162-2|PLS1_HUMAN;sp|O15162|PLS1_HUMAN	PLSCR1	4	16.9	26.825	14 (1)	0 (0)	7 (1.29)	-Inf	0.0603127	0.930185	-0.905851	0.2153	0.392973	1	0	0	0	1	0	0	0	0	0	0	0	0	0	0	0	0	0	0	0	0	0	0	0	0	0	0	1	0	1	0	0	0	0	0	1
sp|P16233|LIPP_HUMAN	PNLIP	33	66.9	51.156	117 (10.09)	15 (13.13)	66 (11.03)	0.552826	0.176637	0.930185	-0.24457	0.0343552	0.10486	2	16	0	22	32	0	1	6	9	11	17	4	13	5	1	1	12	4	5	9	11	8	5	3	18	13	26	9	0	5	2	13	7	2	1	2
sp|P54317|LIPR2_HUMAN	PNLIPRP2	6	13.4	51.946	50 (1.26)	9 (1.22)	31 (1.32)	0.625769	0.435828	0.930185	-0.0898336	0.332097	0.503065	0	1	0	1	1	0	0	2	0	1	0	0	0	0	0	0	0	0	0	0	0	1	1	1	1	2	1	1	0	0	0	0	1	0	0	0
sp|P00491|PNPH_HUMAN	PNP	13	55	32.118	1 (1)	0 (0)	11 (4)	-Inf	0.615635	0.930185	5.14401	0.000369825	0.00242014	0	0	0	0	0	0	0	0	0	0	0	0	0	0	0	0	0	0	0	0	0	0	0	0	0	0	0	0	0	0	0	0	0	0	0	0
sp|Q15063-7|POSTN_HUMAN;sp|Q15063-6|POSTN_HUMAN;sp|Q15063-4|POSTN_HUMAN;sp|Q15063-2|POSTN_HUMAN;sp|Q15063-3|POSTN_HUMAN;sp|Q15063-5|POSTN_HUMAN;sp|Q15063|POSTN_HUMAN;CON__Q2KJC7	POSTN	8	18.7	80.356	1 (1)	0 (0)	7 (1.71)	-Inf	0.615635	0.930185	3.64473	0.0151423	0.0538539	0	0	0	0	0	0	0	0	0	0	0	0	0	0	0	0	0	0	0	0	0	0	0	0	0	0	0	0	0	0	0	0	0	0	0	0
sp|P62937|PPIA_HUMAN;sp|P62937-2|PPIA_HUMAN;sp|Q9Y536|PAL4A_HUMAN;sp|P0DN26|PAL4F_HUMAN;sp|F5H284|PAL4D_HUMAN;sp|A0A0B4J2A2|PAL4C_HUMAN;sp|A0A075B759|PAL4E_HUMAN;sp|P0DN37|PAL4G_HUMAN	PPIA	10	67.9	18.012	0 (0)	0 (0)	12 (4.17)	NA	1	1	Inf	9.18146e-06	8.78737e-05	0	0	0	0	0	0	0	0	0	0	0	0	0	0	0	0	0	0	0	0	0	0	0	0	0	0	0	0	0	0	0	0	0	0	0	0
sp|P23284|PPIB_HUMAN	PPIB	8	40.3	23.742	1 (1)	0 (0)	5 (2.6)	-Inf	0.615634	0.930185	3.34826	0.0598687	0.160041	0	0	0	0	0	0	0	0	0	0	0	0	0	0	0	0	0	0	0	0	0	0	0	0	0	0	0	0	0	0	0	0	0	0	0	0
sp|Q04118|PRB3_HUMAN	PRB3	4	14.2	30.98	27 (1.41)	3 (1.33)	5 (1.6)	-0.205484	0.742271	0.979141	-1.42995	0.00105142	0.00612018	2	0	1	0	0	0	0	1	1	1	0	0	0	0	0	0	0	1	0	0	0	1	2	0	0	0	4	0	0	2	1	0	0	1	0	0
sp|P42785|PCP_HUMAN;sp|P42785-2|PCP_HUMAN	PRCP	4	11.9	55.799	3 (1)	0 (0)	6 (1)	-Inf	0.384534	0.930185	0.857756	0.306303	0.47097	0	0	0	0	1	0	0	0	0	0	0	0	0	0	0	0	0	0	0	0	0	0	0	0	0	0	0	0	0	0	0	0	0	0	0	0
sp|Q06830|PRDX1_HUMAN	PRDX1	8	38.7	22.11	4 (1)	0 (0)	4 (1.25)	-Inf	0.315333	0.930185	0.102137	0.895794	0.984892	0	0	0	0	0	0	0	0	0	0	0	0	0	0	0	0	0	0	0	0	0	0	0	0	0	0	0	0	0	0	0	0	0	0	0	0
sp|P32119|PRDX2_HUMAN	PRDX2	3	14.6	21.892	0 (0)	0 (0)	3 (2.67)	NA	1	1	Inf	0.0309977	0.0956835	0	0	0	0	0	0	0	0	0	0	0	0	0	0	0	0	0	0	0	0	0	0	0	0	0	0	0	0	0	0	0	0	0	0	0	0
sp|Q13162|PRDX4_HUMAN	PRDX4	9	41.3	30.54	40 (1.73)	4 (1)	40 (1.98)	-1.11255	0.363509	0.930185	0.162618	0.228005	0.401093	1	1	0	0	0	0	0	1	2	2	0	0	0	0	0	0	2	2	1	0	0	5	1	0	0	1	0	1	1	1	0	0	0	6	0	0
sp|P48147|PPCE_HUMAN	PREP	7	15.4	80.699	1 (1)	1 (1)	7 (1.14)	3.52711	0.18629	0.930185	3.39852	0.00875598	0.0349385	0	0	0	0	0	0	0	0	0	0	0	0	0	0	0	0	0	0	0	0	0	0	0	0	0	0	0	0	0	0	0	0	0	0	0	0
sp|P13727|PRG2_HUMAN;sp|P13727-2|PRG2_HUMAN	PRG2	4	23	25.205	1 (3)	0 (0)	4 (2)	-Inf	0.624178	0.930185	2.0355	0.120522	0.264309	0	0	0	0	0	0	0	0	0	0	0	0	0	0	0	0	0	0	0	0	0	0	0	0	0	0	0	0	0	0	3	0	0	0	0	0
sp|Q9Y2Y8|PRG3_HUMAN	PRG3	1	4.9	25.405	6 (1)	0 (0)	4 (1)	-Inf	0.218786	0.930185	-0.248689	0.53497	0.696825	0	0	0	1	0	0	0	0	0	0	0	0	0	0	0	0	0	0	0	0	0	0	0	0	0	0	0	0	0	0	0	0	0	0	0	1
sp|P02810|PRPC_HUMAN	PRH1	2	19.3	17.016	69 (1.61)	8 (1.88)	31 (1.58)	-0.0109465	0.737571	0.979141	-0.68917	0.00153035	0.00818188	0	1	1	0	1	1	0	0	2	2	0	0	0	0	2	1	1	1	0	0	0	0	0	0	0	0	5	3	0	1	1	2	0	1	0	0
sp|P14314-2|GLU2B_HUMAN;sp|P14314|GLU2B_HUMAN	PRKCSH	3	9.7	59.177	3 (1.33)	0 (0)	3 (1.67)	-Inf	0.386514	0.930185	0.0816049	0.908607	0.990204	0	0	0	0	0	0	0	0	0	0	0	0	0	0	0	0	0	0	0	0	0	0	0	0	0	0	0	0	0	0	0	0	0	0	0	0
sp|P07477|TRY1_HUMAN;CON__P07477	PRSS1	19	68.4	26.558	129 (16.83)	15 (22.6)	79 (15.29)	0.224299	0.723962	0.97479	-0.339312	3.88676e-05	0.000324426	11	24	10	29	7	13	16	26	15	13	7	13	35	10	35	11	18	11	17	8	20	21	11	39	13	12	63	9	6	15	16	57	9	7	23	34
sp|P07478|TRY2_HUMAN	PRSS2	14	48.2	26.487	129 (18.57)	15 (19.27)	79 (15.18)	-0.159901	0.611498	0.930185	-0.560055	3.58024e-08	5.59396e-07	9	19	13	19	8	10	9	14	13	8	15	22	41	8	25	14	13	8	17	11	17	10	3	30	15	13	79	9	9	14	35	46	17	12	84	27
sp|P35030-5|TRY3_HUMAN;sp|P35030-3|TRY3_HUMAN;sp|P35030-2|TRY3_HUMAN;sp|P35030-4|TRY3_HUMAN;sp|P35030|TRY3_HUMAN	PRSS3	5	21.7	25.924	45 (1.02)	4 (1)	24 (1.08)	-0.776113	0.375426	0.930185	-0.509641	0.0709988	0.181552	0	0	0	1	0	0	0	0	0	1	0	1	0	0	1	0	1	0	1	0	1	0	0	0	0	0	0	0	0	1	0	0	0	0	0	0
sp|Q6UWY2|PRS57_HUMAN	PRSS57	4	17.7	30.334	2 (2)	0 (0)	1 (3)	-Inf	0.486863	0.930185	-0.306436	0.656544	0.793284	0	0	0	0	0	0	0	0	0	0	0	0	0	0	0	0	0	0	0	0	0	0	0	0	0	0	0	0	0	0	0	0	0	0	0	0
sp|Q16651|PRSS8_HUMAN;sp|Q16651-2|PRSS8_HUMAN	PRSS8	7	32.9	36.431	111 (3.04)	11 (3.45)	66 (3.3)	-0.327306	0.331214	0.930185	-0.425216	0.00724212	0.0299195	4	3	4	2	3	1	0	6	7	4	2	1	5	0	4	2	2	2	1	5	6	6	1	3	2	3	4	0	0	4	1	3	1	2	5	3
sp|P24158|PRTN3_HUMAN	PRTN3	8	47.7	27.807	73 (3.32)	8 (4.38)	73 (6.3)	-0.0512866	0.996028	1	1.09202	1.94472e-08	3.31412e-07	6	0	1	1	2	0	0	9	1	0	1	4	0	0	1	3	0	0	0	0	3	5	1	1	1	0	1	2	4	0	2	2	2	2	0	10
sp|O43653|PSCA_HUMAN	PSCA	4	24.4	12.912	15 (1.73)	0 (0)	4 (1.75)	-Inf	0.0471962	0.930185	-1.80352	0.0129554	0.0471	0	0	0	0	0	0	0	0	0	0	0	0	2	0	0	0	0	0	0	0	0	5	0	0	0	0	3	0	0	0	0	1	1	0	2	2
sp|P25786|PSA1_HUMAN;sp|P25786-2|PSA1_HUMAN	PSMA1	14	61.2	29.555	48 (2.27)	6 (1.5)	53 (3.49)	-0.815712	0.795033	1	0.612088	0.000326217	0.00218726	10	0	0	0	3	1	0	2	3	1	0	0	0	0	0	1	1	0	1	0	0	1	2	0	1	2	0	4	0	4	0	0	1	0	1	1
sp|P25787|PSA2_HUMAN	PSMA2	13	64.5	25.898	48 (2.46)	5 (1.8)	59 (3.41)	-0.613598	0.559038	0.930185	0.57302	0.000139135	0.00101618	5	0	0	0	2	0	0	0	7	2	0	0	1	0	0	1	0	1	0	0	0	4	4	0	2	1	1	5	0	3	0	0	2	0	0	0
sp|P25788-2|PSA3_HUMAN;sp|P25788|PSA3_HUMAN	PSMA3	8	35.1	27.647	52 (1.88)	7 (1.71)	56 (2.8)	-0.301079	0.880474	1	0.569424	0.00014546	0.00104374	4	2	1	0	1	1	0	1	3	3	0	0	0	0	0	2	1	0	0	0	0	2	1	0	1	1	1	2	1	3	0	1	0	0	3	0
sp|P25789|PSA4_HUMAN;sp|P25789-2|PSA4_HUMAN	PSMA4	12	59.8	29.483	28 (2.57)	2 (2)	39 (3.21)	-1.55782	0.325221	0.930185	0.55982	0.00300478	0.0150792	4	1	0	0	0	0	0	0	2	3	0	0	0	0	0	0	0	0	0	0	0	2	3	0	0	1	0	1	0	4	0	0	1	0	1	0
sp|P28066|PSA5_HUMAN;sp|P28066-2|PSA5_HUMAN	PSMA5	12	52.7	26.411	31 (2.23)	5 (1.6)	45 (2.96)	-0.255766	0.678245	0.964877	0.861701	0.000161263	0.00114707	6	0	0	0	2	0	0	1	2	0	0	0	0	0	0	1	0	0	0	0	0	4	1	0	1	0	0	0	0	4	0	0	0	0	2	0
sp|P60900|PSA6_HUMAN;sp|P60900-2|PSA6_HUMAN;sp|P60900-3|PSA6_HUMAN	PSMA6	14	63	27.399	75 (1.57)	10 (1.5)	64 (2.98)	-0.201951	0.980332	1	0.583055	0.000830386	0.00492214	4	2	0	1	2	2	1	2	3	3	1	0	1	1	0	0	2	1	0	1	1	0	1	0	0	1	0	3	1	2	0	0	1	0	1	0
sp|O14818|PSA7_HUMAN;sp|O14818-4|PSA7_HUMAN;sp|Q8TAA3-2|PSA7L_HUMAN;sp|Q8TAA3-5|PSA7L_HUMAN;sp|Q8TAA3|PSA7L_HUMAN	PSMA7	18	64.5	27.887	52 (3.33)	7 (2.14)	61 (4.92)	-0.631421	0.938897	1	0.629378	1.23661e-05	0.000113657	10	2	0	2	2	1	1	4	5	4	0	0	0	0	0	3	0	1	0	0	0	6	3	0	3	1	0	10	1	9	0	0	1	0	2	0
sp|P20618|PSB1_HUMAN	PSMB1	15	61.8	26.489	35 (2.43)	6 (1.17)	43 (3.28)	-0.587076	0.74398	0.979141	0.538066	0.00322945	0.0158032	5	0	0	0	0	0	0	3	5	1	0	0	0	0	0	1	1	0	1	0	0	4	3	0	0	2	0	1	0	2	0	0	1	0	0	0
sp|P40306|PSB10_HUMAN	PSMB10	6	33	28.936	26 (1.23)	0 (0)	27 (1.26)	-Inf	0.00790237	0.930185	-0.0655229	0.725891	0.843436	0	0	0	0	1	1	0	0	1	0	0	0	0	0	0	0	0	0	0	0	0	0	1	0	0	0	0	1	0	2	0	0	1	0	0	0
sp|P49721|PSB2_HUMAN	PSMB2	12	62.2	22.836	62 (1.65)	8 (1)	53 (2.58)	-0.862165	0.435892	0.930185	0.243427	0.04158	0.120185	5	2	0	0	2	0	0	3	2	2	0	0	0	1	0	0	1	1	1	1	0	2	1	0	0	1	0	1	1	5	0	0	1	0	1	0
sp|P49720|PSB3_HUMAN	PSMB3	11	51.2	22.949	39 (2.05)	5 (1.2)	44 (2.7)	-0.760521	0.844352	1	0.341364	0.00998051	0.0386922	0	1	0	0	2	0	0	1	1	1	0	0	0	0	0	1	0	0	0	0	0	2	2	0	0	1	0	2	0	3	0	0	0	0	0	0
sp|P28070|PSB4_HUMAN	PSMB4	8	43.9	29.204	30 (1.77)	1 (3)	33 (2.39)	-1.42319	0.088369	0.930185	0.357414	0.0908958	0.213657	4	0	0	0	1	0	1	0	0	1	0	0	0	0	0	1	0	0	0	0	0	1	2	0	1	1	0	1	1	1	0	0	1	0	0	0
sp|P28074|PSB5_HUMAN;sp|P28074-3|PSB5_HUMAN;sp|P28074-2|PSB5_HUMAN	PSMB5	6	27.4	28.48	3 (1.67)	2 (1)	10 (1.6)	1.28289	0.108491	0.930185	1.58002	0.0079252	0.031935	0	0	0	0	0	0	0	0	1	0	0	0	0	0	0	0	0	0	0	0	0	0	0	0	0	0	0	0	0	0	0	0	0	0	0	0
sp|P28072|PSB6_HUMAN	PSMB6	5	33.9	25.357	13 (1.38)	0 (0)	20 (1.4)	-Inf	0.0664485	0.930185	0.647125	0.122469	0.267145	0	0	0	0	0	0	0	0	3	0	0	0	0	0	0	0	1	0	0	0	0	0	0	0	0	0	0	0	0	0	0	0	0	0	0	0
sp|Q99436|PSB7_HUMAN;sp|Q99436-2|PSB7_HUMAN	PSMB7	5	27.4	29.965	4 (1)	0 (0)	9 (1.33)	-Inf	0.315333	0.930185	1.01026	0.0938672	0.217869	0	0	0	0	0	0	0	0	1	0	0	0	0	0	0	0	0	0	0	0	0	0	0	0	0	0	0	0	0	0	0	0	0	0	0	0
sp|P28062-2|PSB8_HUMAN;sp|P28062|PSB8_HUMAN	PSMB8	14	61	29.769	33 (2.3)	3 (1.33)	43 (2.88)	-1.75301	0.455269	0.930185	0.294586	0.00521207	0.0226402	2	0	1	1	1	1	0	2	3	2	0	0	0	0	0	0	0	0	0	0	0	2	2	0	0	0	0	3	0	1	0	0	0	0	1	0
sp|P28065-2|PSB9_HUMAN;sp|P28065|PSB9_HUMAN	PSMB9	5	35.9	22.328	13 (1.69)	2 (1)	14 (2)	-0.565616	0.874063	1	0.0982352	0.360972	0.535352	0	0	0	0	1	0	0	0	0	0	0	0	0	0	0	0	0	0	0	0	0	0	0	0	0	1	0	1	0	3	0	0	0	0	0	0
sp|Q96BW5-2|PTER_HUMAN;sp|Q96BW5|PTER_HUMAN	PTER	9	40.4	33.435	10 (1.1)	1 (1)	9 (2.33)	-0.477324	0.718567	0.97479	1.04073	0.698088	0.828737	0	0	0	0	0	0	0	0	2	0	0	0	0	0	0	0	0	0	0	0	0	0	0	0	1	0	0	0	0	0	0	0	0	0	0	0
sp|P41222|PTGDS_HUMAN	PTGDS	3	32.6	21.029	0 (0)	0 (0)	3 (5)	NA	1	1	Inf	0.0273546	0.0874065	0	0	0	0	0	0	0	0	0	0	0	0	0	0	0	0	0	0	0	0	0	0	0	0	0	0	0	0	0	0	0	0	0	0	0	0
sp|Q14914-2|PTGR1_HUMAN;sp|Q14914|PTGR1_HUMAN	PTGR1	12	44.5	32.895	41 (1.98)	5 (2.6)	27 (2.59)	0.175519	0.970365	1	0.0805713	0.707853	0.835396	1	1	0	2	0	0	2	0	0	0	0	0	0	0	1	0	0	0	0	1	0	3	1	2	0	0	2	0	0	1	0	0	0	0	2	1
sp|Q8N8N7|PTGR2_HUMAN;sp|Q8N8N7-2|PTGR2_HUMAN	PTGR2	5	16	38.499	11 (1.18)	0 (0)	5 (1)	-Inf	0.0872138	0.930185	-1.38419	0.0951677	0.218059	0	1	0	0	0	0	0	0	0	0	0	0	0	0	0	0	0	0	0	0	0	0	0	1	0	1	1	0	0	0	0	0	0	0	0	0
sp|P35354|PGH2_HUMAN	PTGS2	1	2.6	68.995	0 (0)	0 (0)	3 (1)	NA	1	1	Inf	0.0407612	0.118657	0	0	0	0	0	0	0	0	0	0	0	0	0	0	0	0	0	0	0	0	0	0	0	0	0	0	0	0	0	0	0	0	0	0	0	0
sp|Q12913|PTPRJ_HUMAN	PTPRJ	4	5.5	145.94	3 (1)	0 (0)	5 (1.2)	-Inf	0.384535	0.930185	1.25946	0.406202	0.577757	0	0	0	0	0	0	0	0	0	0	0	0	0	0	0	0	0	0	0	0	0	0	0	0	0	0	0	0	0	0	0	0	1	0	0	0
sp|Q8TB72-4|PUM2_HUMAN;sp|Q8TB72-3|PUM2_HUMAN;sp|Q8TB72|PUM2_HUMAN	PUM2	1	1.1	107.65	16 (1.06)	1 (1)	10 (1.1)	-0.928174	0.373356	0.930185	-0.617688	0.367075	0.536192	0	0	0	0	0	1	0	0	0	0	0	0	0	0	0	0	0	0	1	0	0	0	0	0	0	0	0	0	0	0	0	0	0	0	0	0
sp|P11216|PYGB_HUMAN	PYGB	14	22.7	96.695	3 (2.67)	1 (1)	3 (1.33)	-0.0189358	0.450237	0.930185	-0.624868	0.590764	0.736226	0	0	0	0	0	0	0	0	4	0	0	0	0	0	0	0	0	0	0	0	0	0	0	0	0	0	0	0	0	0	0	0	0	0	0	0
sp|P06737-2|PYGL_HUMAN;sp|P06737|PYGL_HUMAN	PYGL	20	31.2	93.133	8 (1.38)	1 (2)	28 (3.39)	0.316018	0.989076	1	2.97966	2.26892e-06	2.65139e-05	0	0	0	0	0	0	0	0	1	0	0	0	0	0	0	0	1	0	0	0	0	0	0	0	0	0	0	1	0	0	0	0	0	0	0	0
sp|P11217|PYGM_HUMAN;sp|P11217-2|PYGM_HUMAN	PYGM	12	17.8	97.091	0 (0)	0 (0)	1 (1)	NA	1	1	Inf	0.237512	0.401093	0	0	0	0	0	0	0	0	0	0	0	0	0	0	0	0	0	0	0	0	0	0	0	0	0	0	0	0	0	0	0	0	0	0	0	0
sp|P20742|PZP_HUMAN;sp|P20742-2|PZP_HUMAN	PZP	21	18.3	163.86	1 (1)	0 (0)	4 (2.75)	-Inf	0.615635	0.930185	4.134	0.122093	0.267038	0	0	0	0	0	0	0	0	0	0	0	0	0	0	0	0	0	0	0	0	0	0	0	0	0	0	0	0	0	0	0	0	0	0	0	0
sp|Q15274|NADC_HUMAN	QPRT	8	33.3	30.845	16 (1.19)	3 (2.33)	18 (1.5)	1.30645	0.354157	0.930185	0.717443	0.168411	0.340097	0	0	0	1	0	0	0	0	0	0	0	0	0	0	0	1	0	1	0	0	0	0	0	0	0	2	0	0	0	0	0	0	0	0	0	0
sp|O00391-2|QSOX1_HUMAN;sp|O00391|QSOX1_HUMAN	QSOX1	18	35.8	66.86	42 (2.17)	4 (2.25)	40 (3.3)	-0.354978	0.468714	0.930185	0.503293	0.168801	0.340097	3	3	0	0	5	0	0	1	1	3	0	0	0	0	0	4	0	1	0	2	0	2	0	0	2	2	1	0	0	2	0	0	1	0	0	0
sp|P63244|RACK1_HUMAN	RACK1	4	20.5	35.076	3 (1)	1 (1)	1 (2)	1.18334	0.468834	0.930185	-0.42769	0.718369	0.840842	0	0	0	0	0	0	0	0	0	0	0	1	0	0	0	0	0	0	1	0	0	0	0	0	0	1	0	0	0	0	0	0	0	0	0	0
sp|P49788|TIG1_HUMAN;sp|P49788-2|TIG1_HUMAN	RARRES1	2	7.1	33.285	19 (1.21)	2 (1)	12 (1.25)	-0.298312	0.641639	0.938927	-0.706153	0.407538	0.577757	3	0	1	0	0	0	1	1	2	1	0	0	0	0	0	0	1	0	0	0	0	0	0	0	0	0	0	0	0	2	0	1	1	0	0	0
sp|P02753|RET4_HUMAN	RBP4	12	73.6	23.01	41 (3)	7 (4.14)	68 (8.15)	0.742466	0.204602	0.930185	2.13643	1.075e-15	5.86231e-14	7	1	1	1	0	0	0	0	2	0	0	0	0	0	0	1	0	0	0	0	1	1	0	0	2	0	6	8	1	0	0	4	0	0	2	0
sp|P35241|RADI_HUMAN;sp|P35241-5|RADI_HUMAN;sp|P35241-4|RADI_HUMAN;sp|P26038|MOES_HUMAN;sp|P35241-3|RADI_HUMAN;sp|P35241-2|RADI_HUMAN	RDX	6	8.4	68.563	6 (1)	1 (2)	6 (1.33)	1.01229	0.734604	0.979141	0.219006	0.627115	0.765057	0	0	0	0	0	0	0	0	1	0	0	0	0	0	0	0	0	1	0	1	0	0	0	0	0	0	0	0	0	0	0	0	0	0	0	0
sp|P05451|REG1A_HUMAN;sp|P48304|REG1B_HUMAN	REG1A	17	57.8	18.731	120 (20.62)	14 (23.93)	73 (14.07)	-0.114045	0.705451	0.973648	-0.716511	0.0348041	0.105835	24	15	2	17	3	2	6	12	6	4	3	0	32	4	5	4	23	1	12	0	10	24	7	53	25	0	28	1	3	12	34	31	1	0	13	8
sp|Q06141|REG3A_HUMAN	REG3A	6	41.7	19.395	35 (2.46)	3 (2)	19 (2.42)	-0.798961	0.389349	0.930185	-0.596715	0.142416	0.299476	1	1	0	0	0	0	0	0	1	2	0	0	5	0	0	1	0	0	0	0	0	2	0	0	0	0	11	0	0	0	0	10	0	0	0	0
sp|Q9HD89|RETN_HUMAN;sp|Q9HD89-2|RETN_HUMAN	RETN	4	51.9	11.419	17 (1.12)	2 (1)	30 (1.57)	-1.04883	0.781174	1	1.10037	0.00247405	0.0128087	0	0	0	2	0	0	0	1	0	0	0	0	0	0	0	0	0	0	0	0	0	0	0	0	0	0	0	1	0	0	0	0	0	0	0	0
sp|P07998|RNAS1_HUMAN	RNASE1	4	39.7	17.644	10 (1.3)	0 (0)	7 (1.57)	-Inf	0.10279	0.930185	0.0843657	0.588225	0.736226	0	0	0	0	0	0	0	0	1	0	0	0	1	0	0	0	0	0	0	0	0	0	0	0	0	0	1	0	0	0	0	2	0	0	0	0
sp|P10153|RNAS2_HUMAN	RNASE2	3	19.9	18.354	73 (2.85)	9 (2.33)	51 (3.55)	-0.470056	0.623592	0.930185	0.108797	0.834447	0.936824	0	0	0	7	0	0	1	0	2	1	6	2	1	0	1	1	0	0	1	2	0	2	0	0	0	0	2	0	0	0	4	2	8	2	5	20
sp|P12724|ECP_HUMAN	RNASE3	5	40	18.385	33 (1.58)	5 (2.2)	46 (2.37)	0.592096	0.438837	0.930185	1.32294	0.000121611	0.000912644	2	0	0	4	0	0	0	1	0	0	0	2	0	0	0	0	0	0	0	0	2	0	0	0	0	1	0	0	0	0	1	1	0	0	0	2
sp|Q9H1E1|RNAS7_HUMAN	RNASE7	3	26.3	17.419	0 (0)	0 (0)	1 (3)	NA	1	1	Inf	0.215282	0.392973	0	0	0	0	0	0	0	0	0	0	0	0	0	0	0	0	0	0	0	0	0	0	0	0	0	0	0	0	0	0	0	0	0	0	0	0
sp|O00584|RNT2_HUMAN;sp|O00584-2|RNT2_HUMAN	RNASET2	7	30.5	29.48	78 (1.74)	10 (1.5)	62 (2.47)	-0.218562	0.458543	0.930185	0.350804	0.0939503	0.217869	1	0	0	0	2	0	0	1	1	1	3	0	1	1	1	2	2	1	2	0	2	0	2	0	2	2	2	0	0	0	2	2	0	1	2	1
sp|P49247|RPIA_HUMAN	RPIA	4	14.8	33.269	1 (1)	0 (0)	10 (1.4)	-Inf	0.615634	0.930185	3.5523	0.00142948	0.00779545	0	0	0	0	0	0	0	0	0	0	0	0	0	0	0	0	0	0	0	0	0	0	0	0	0	0	0	0	0	0	0	0	0	0	0	0
sp|P32969|RL9_HUMAN	RPL9	1	21.4	21.863	3 (1.67)	0 (0)	0 (0)	-Inf	0.387464	0.930185	-Inf	0.0482224	0.134987	0	0	0	0	0	0	0	0	2	0	0	0	0	0	0	0	0	0	0	0	0	0	0	0	0	0	0	0	0	0	0	0	0	0	0	0
sp|Q92736|RYR2_HUMAN;sp|Q92736-2|RYR2_HUMAN	RYR2	2	0.5	564.56	6 (1)	0 (0)	4 (1)	-Inf	0.218786	0.930185	-1.00991	0.53497	0.696825	0	0	0	0	0	0	0	0	0	0	0	0	0	0	0	0	0	0	0	0	0	0	0	0	0	0	0	0	0	0	0	0	0	0	0	0
sp|P80511|S10AC_HUMAN	S100A12	3	58.7	10.575	3 (2.33)	0 (0)	3 (1)	-Inf	0.389559	0.930185	-1.38382	0.961216	1	0	0	0	0	0	0	0	0	0	0	0	0	0	0	0	0	0	0	0	0	0	0	0	0	0	0	0	0	0	0	0	0	0	0	0	0
sp|P05109|S10A8_HUMAN	S100A8	20	91.4	10.834	129 (6.71)	15 (8.67)	79 (16.25)	0.132337	0.914344	1	0.768452	1.08267e-09	2.39359e-08	18	5	4	12	17	4	3	9	4	8	19	14	3	3	4	14	2	6	7	4	5	8	5	4	10	6	6	5	6	5	4	6	17	9	6	13
sp|P06702|S10A9_HUMAN	S100A9	17	93.9	13.242	129 (9.33)	15 (10.13)	79 (23.44)	-0.082013	0.653946	0.946775	0.814237	6.11202e-08	9.09024e-07	34	5	4	13	26	2	2	14	2	4	20	18	3	3	4	22	4	14	3	3	6	6	4	4	15	9	4	14	8	5	4	7	24	14	8	21
sp|P25815|S100P_HUMAN	S100P	1	13.7	10.4	0 (0)	0 (0)	3 (1)	NA	1	1	Inf	0.0407612	0.118657	0	0	0	0	0	0	0	0	0	0	0	0	0	0	0	0	0	0	0	0	0	0	0	0	0	0	0	0	0	0	0	0	0	0	0	0
sp|Q6UWP8|SBSN_HUMAN	SBSN	3	17.6	60.54	3 (2)	0 (0)	3 (2)	-Inf	0.392479	0.930185	-0.149152	0.870107	0.965736	0	0	0	0	0	0	0	0	0	0	0	0	0	0	2	0	0	0	0	0	0	0	0	0	0	0	0	0	0	0	0	0	0	0	0	0
sp|O00560-3|SDCB1_HUMAN;sp|O00560|SDCB1_HUMAN;sp|O00560-2|SDCB1_HUMAN	SDCBP	4	25	31.761	0 (0)	0 (0)	5 (1.2)	NA	1	1	Inf	0.00673181	0.0283846	0	0	0	0	0	0	0	0	0	0	0	0	0	0	0	0	0	0	0	0	0	0	0	0	0	0	0	0	0	0	0	0	0	0	0	0
sp|Q9H190|SDCB2_HUMAN;sp|Q9H190-3|SDCB2_HUMAN	SDCBP2	6	21.9	31.593	0 (0)	1 (3)	2 (3)	Inf	0.0342804	0.930185	Inf	0.0293432	0.0920295	0	0	0	0	0	0	0	0	0	0	0	0	0	0	0	0	0	0	0	0	0	0	0	0	0	0	0	0	0	0	0	0	0	0	0	0
sp|P31040|SDHA_HUMAN;sp|P31040-2|SDHA_HUMAN;sp|P31040-3|SDHA_HUMAN	SDHA	8	14	72.691	5 (1.4)	0 (0)	3 (1)	-Inf	0.265004	0.930185	-1.48693	0.51321	0.683723	0	0	0	0	0	0	0	0	0	0	0	0	0	0	0	0	0	0	0	0	0	0	0	0	0	0	0	0	0	0	0	0	0	0	0	0
sp|Q8WVN6|SCTM1_HUMAN	SECTM1	2	14.1	27.039	0 (0)	0 (0)	1 (1)	NA	1	1	Inf	0.237512	0.401093	0	0	0	0	0	0	0	0	0	0	0	0	0	0	0	0	0	0	0	0	0	0	0	0	0	0	0	0	0	0	0	0	0	0	0	0
sp|Q13228|SBP1_HUMAN;sp|Q13228-4|SBP1_HUMAN;sp|Q13228-2|SBP1_HUMAN;sp|Q13228-3|SBP1_HUMAN	SELENBP1	45	85.8	52.39	127 (38.72)	15 (47)	76 (34.96)	0.128647	0.313794	0.930185	-0.423653	2.32246e-05	0.000208766	104	69	51	15	54	4	41	50	63	40	28	33	74	21	43	48	14	44	24	13	40	60	18	45	69	68	36	24	68	22	53	52	86	38	74	45
sp|P01009|A1AT_HUMAN;sp|P01009-2|A1AT_HUMAN;sp|P01009-3|A1AT_HUMAN	SERPINA1	61	84.7	46.736	129 (272.29)	15 (298.8)	79 (423.91)	-0.0914748	0.898247	1	0.118231	0.163659	0.334683	415	389	190	92	157	201	116	295	254	294	194	257	427	128	472	457	158	353	246	162	411	283	76	222	358	420	237	189	368	85	276	299	269	275	300	191
sp|Q8IW75|SPA12_HUMAN	SERPINA12	4	16.7	47.174	1 (1)	0 (0)	1 (3)	-Inf	0.615634	0.930185	1.6357	0.935616	0.997828	0	0	0	0	0	0	0	0	0	0	0	0	0	0	0	0	0	0	0	0	0	0	0	0	0	0	0	0	0	0	0	0	0	0	0	0
sp|P01011|AACT_HUMAN;sp|P01011-2|AACT_HUMAN;sp|P01011-3|AACT_HUMAN	SERPINA3	39	70.4	47.65	129 (47.62)	15 (48.87)	79 (88.7)	-0.142163	0.82685	1	0.358732	0.0103651	0.0396199	93	56	50	32	45	8	35	50	57	53	31	58	74	12	65	74	16	32	31	8	49	40	15	44	110	96	40	25	51	15	71	50	58	28	31	48
sp|P29622|KAIN_HUMAN	SERPINA4	18	50.6	48.541	38 (1.63)	8 (2.25)	60 (6.18)	1.17985	0.0500335	0.930185	2.70453	3.97891e-15	2.03422e-13	4	1	0	0	0	0	0	1	1	1	0	0	1	0	1	1	1	0	0	0	2	1	0	0	0	0	0	0	0	0	0	1	0	0	0	0
sp|P05154|IPSP_HUMAN	SERPINA5	10	24.6	45.674	15 (1.2)	1 (1)	29 (1.66)	-1.18279	0.423448	0.930185	1.22781	0.00147843	0.00795629	1	0	0	0	0	0	1	0	1	0	0	0	0	0	0	0	0	0	0	0	0	0	0	0	0	1	0	1	0	1	0	0	0	0	0	0
sp|P08185|CBG_HUMAN	SERPINA6	8	27.9	45.14	12 (1.58)	1 (4)	32 (3.94)	0.773449	0.737867	0.979141	2.66394	9.23855e-06	8.78737e-05	1	1	0	0	0	0	0	0	0	0	0	0	0	0	0	1	0	0	0	0	0	0	1	0	3	1	0	1	0	1	1	0	0	0	0	0
sp|P05543|THBG_HUMAN;CON__Q9TT36	SERPINA7	9	27.5	46.324	3 (2.67)	1 (2)	26 (2.65)	1.60968	0.436795	0.930185	3.66989	1.71284e-08	2.98107e-07	2	0	0	0	0	0	0	0	0	0	0	0	0	0	0	0	0	0	0	0	0	0	0	0	0	0	0	0	0	0	0	0	0	0	0	0
sp|P30740|ILEU_HUMAN;sp|P30740-2|ILEU_HUMAN	SERPINB1	35	71.2	42.741	129 (17.38)	15 (20.8)	79 (31.06)	0.127009	0.593512	0.930185	0.282442	0.0351629	0.10653	34	10	29	17	26	1	19	31	39	23	15	10	22	6	13	31	12	5	17	2	20	42	8	9	29	14	20	11	35	10	20	12	31	9	22	11
sp|P48595|SPB10_HUMAN	SERPINB10	25	78.3	45.402	85 (2.34)	11 (2.45)	72 (6.25)	-0.0672065	0.963305	1	1.29587	8.16049e-06	7.94676e-05	3	2	2	3	1	0	1	2	1	1	2	3	0	0	3	5	1	0	0	0	0	2	1	0	2	2	1	1	1	0	2	3	4	1	5	15
sp|Q96P63|SPB12_HUMAN;sp|Q96P63-2|SPB12_HUMAN	SERPINB12	8	27.7	46.276	1 (1)	0 (0)	2 (3)	-Inf	0.615635	0.930185	2.49152	0.482511	0.658921	0	0	0	0	0	0	0	0	0	0	0	0	0	0	0	0	0	0	0	0	0	0	0	0	0	0	0	0	0	0	0	0	0	0	0	0
sp|P05120|PAI2_HUMAN	SERPINB2	3	9.2	46.596	1 (2)	0 (0)	1 (1)	-Inf	0.62235	0.930185	-0.871274	0.952416	1	0	0	0	2	0	0	0	0	0	0	0	0	0	0	0	0	0	0	0	0	0	0	0	0	0	0	0	0	0	0	0	0	0	0	0	0
sp|P29508|SPB3_HUMAN;sp|P29508-2|SPB3_HUMAN	SERPINB3	30	65.9	44.564	119 (7.18)	14 (8.64)	74 (7.38)	0.00704595	0.847471	1	-0.177128	0.0556609	0.151769	24	3	7	16	13	0	1	11	7	5	7	4	7	0	10	21	4	4	3	1	14	5	3	5	12	14	13	6	6	2	6	9	16	11	19	20
sp|P48594|SPB4_HUMAN	SERPINB4	22	46.7	44.853	30 (1.33)	3 (2.33)	22 (1.64)	0.37105	0.897656	1	0.504242	0.912449	0.990204	4	0	0	0	1	0	0	1	0	0	0	0	0	0	1	1	0	0	0	0	1	0	0	1	2	1	2	1	2	0	0	0	0	0	0	1
sp|P35237|SPB6_HUMAN	SERPINB6	36	91.2	42.621	126 (41)	15 (44.93)	77 (37.22)	-0.0186441	0.596099	0.930185	-0.462977	0.00287228	0.0145033	65	13	69	37	59	7	63	65	66	25	33	14	61	11	76	63	19	5	39	8	53	54	14	52	44	88	50	12	61	17	69	47	62	11	39	39
sp|P50452|SPB8_HUMAN;sp|P50452-2|SPB8_HUMAN;sp|P50452-3|SPB8_HUMAN	SERPINB8	11	28.1	42.766	9 (1.33)	0 (0)	11 (1.27)	-Inf	0.124098	0.930185	0.314568	0.570597	0.721404	1	0	0	0	0	0	0	0	0	0	0	0	0	0	0	1	0	0	0	0	0	0	0	0	0	0	0	0	0	0	0	0	0	0	0	0
sp|P01008|ANT3_HUMAN	SERPINC1	41	61.2	52.602	129 (17.79)	15 (22.93)	79 (39.15)	0.0784882	0.461897	0.930185	0.508211	3.593e-08	5.59396e-07	44	22	16	21	11	19	13	13	35	21	11	7	22	3	34	31	26	20	12	6	22	21	21	16	29	29	17	25	21	19	19	23	26	6	27	17
sp|P05546|HEP2_HUMAN;CON__ENSEMBL:ENSBTAP00000018574	SERPIND1	10	18.8	57.07	3 (2)	1 (1)	26 (2.27)	1.18258	0.47178	0.930185	4.03819	4.35832e-08	6.60205e-07	1	0	0	0	0	0	0	0	0	0	0	0	0	0	0	0	0	0	0	0	0	0	0	0	0	0	0	0	0	0	0	0	0	0	0	0
sp|P08697-2|A2AP_HUMAN;sp|P08697|A2AP_HUMAN	SERPINF2	12	35.6	47.906	88 (3.01)	13 (5.08)	71 (10.15)	0.954163	0.0252177	0.930185	1.60318	6.17481e-12	2.2959e-10	9	6	0	2	1	0	0	5	4	2	2	0	1	1	2	4	2	3	1	0	2	5	1	0	3	6	2	4	1	5	0	4	1	4	0	1
sp|P05155-2|IC1_HUMAN;sp|P05155|IC1_HUMAN;sp|P05155-3|IC1_HUMAN	SERPING1	18	33	49.757	51 (4.1)	7 (5)	68 (15.25)	0.49407	0.658426	0.948227	2.42114	2.9441e-14	1.41663e-12	10	2	0	0	1	3	0	4	5	7	0	0	0	0	1	3	1	0	0	0	0	11	1	0	1	1	2	4	0	0	0	2	5	0	0	0
sp|Q01105-3|SET_HUMAN;sp|Q01105-4|SET_HUMAN;sp|Q01105-2|SET_HUMAN;sp|Q01105|SET_HUMAN;sp|P0DME0|SETLP_HUMAN	SET	3	12.1	30.992	0 (0)	0 (0)	4 (1.25)	NA	1	1	Inf	0.0153979	0.0541821	0	0	0	0	0	0	0	0	0	0	0	0	0	0	0	0	0	0	0	0	0	0	0	0	0	0	0	0	0	0	0	0	0	0	0	0
sp|P31947-2|1433S_HUMAN;sp|P31947|1433S_HUMAN	SFN	1	6.5	24.336	0 (0)	0 (0)	0 (0)	NA	1	1	NA	1	1	0	0	0	0	0	0	0	0	0	0	0	0	0	0	0	0	0	0	0	0	0	0	0	0	0	0	0	0	0	0	0	0	0	0	0	0
sp|P51688|SPHM_HUMAN	SGSH	17	53	56.695	82 (2.51)	12 (2.42)	52 (2.75)	-0.00442467	0.783985	1	-0.277106	0.296183	0.461717	1	0	2	2	4	0	2	1	3	1	0	0	2	3	2	4	1	1	0	0	2	6	0	0	0	9	1	2	0	1	2	0	2	2	2	3
sp|Q9H299|SH3L3_HUMAN	SH3BGRL3	3	31.2	10.438	0 (0)	0 (0)	9 (1.44)	NA	1	1	Inf	0.000223745	0.00155105	0	0	0	0	0	0	0	0	0	0	0	0	0	0	0	0	0	0	0	0	0	0	0	0	0	0	0	0	0	0	0	0	0	0	0	0
sp|P34896-4|GLYC_HUMAN;sp|P34896-2|GLYC_HUMAN;sp|P34896|GLYC_HUMAN;sp|P34896-3|GLYC_HUMAN	SHMT1	3	10.4	37.672	3 (1)	0 (0)	0 (0)	-Inf	0.384535	0.930185	-Inf	0.0420798	0.120777	0	0	0	0	0	0	0	0	0	0	0	0	0	0	0	0	0	0	0	0	0	0	0	0	1	0	0	0	0	0	0	0	0	0	0	0
sp|P34897-3|GLYM_HUMAN;sp|P34897-2|GLYM_HUMAN;sp|P34897|GLYM_HUMAN	SHMT2	2	5.8	53.454	0 (0)	0 (0)	0 (0)	NA	1	1	NA	1	1	0	0	0	0	0	0	0	0	0	0	0	0	0	0	0	0	0	0	0	0	0	0	0	0	0	0	0	0	0	0	0	0	0	0	0	0
sp|P14410|SUIS_HUMAN	SI	88	53.1	209.45	128 (37.47)	15 (38.47)	76 (28.61)	-0.0277222	0.752	0.984218	-0.652023	1.56284e-05	0.000142045	15	75	45	45	3	0	21	7	55	1	33	10	118	14	9	42	15	13	18	25	29	133	11	52	29	36	128	13	35	3	30	72	74	63	73	13
sp|Q9HAT2|SIAE_HUMAN;sp|Q9HAT2-2|SIAE_HUMAN	SIAE	17	51.1	58.314	125 (8.15)	15 (7.27)	78 (7.82)	-0.309575	0.0737947	0.930185	-0.445085	4.45485e-07	5.52131e-06	15	13	12	8	7	4	8	12	15	8	4	12	13	3	13	9	8	7	12	2	12	12	2	7	8	9	6	3	10	10	11	7	9	4	16	9
sp|Q99720|SGMR1_HUMAN;sp|Q99720-4|SGMR1_HUMAN;sp|Q99720-3|SGMR1_HUMAN;sp|Q99720-5|SGMR1_HUMAN;sp|Q99720-2|SGMR1_HUMAN	SIGMAR1	3	17.5	25.127	8 (1.13)	0 (0)	0 (0)	-Inf	0.151416	0.930185	-Inf	0.00093096	0.0054786	1	1	0	0	0	0	0	0	0	0	0	0	0	0	0	0	0	0	0	0	0	0	0	0	0	0	0	2	0	0	0	0	0	0	0	0
sp|Q5TFQ8|SIRBL_HUMAN;sp|P78324-4|SHPS1_HUMAN;sp|P78324|SHPS1_HUMAN;sp|P78324-2|SHPS1_HUMAN;sp|Q9P1W8-3|SIRPG_HUMAN;sp|Q9P1W8-4|SIRPG_HUMAN;sp|Q9P1W8-2|SIRPG_HUMAN;sp|Q9P1W8|SIRPG_HUMAN	SIRPB1	7	21.4	43.359	6 (1.17)	0 (0)	12 (1.08)	-Inf	0.211455	0.930185	0.847494	0.154673	0.317896	1	0	0	0	0	0	0	0	0	0	0	0	0	0	0	0	0	0	0	0	0	1	0	0	0	0	0	0	0	0	0	0	0	0	0	0
sp|P12236|ADT3_HUMAN;sp|P12235|ADT1_HUMAN;sp|P05141|ADT2_HUMAN;sp|Q9H0C2|ADT4_HUMAN	SLC25A6	3	11.1	32.866	9 (1.22)	0 (0)	8 (1)	-Inf	0.126248	0.930185	-0.353338	0.710883	0.835491	1	1	0	0	0	0	0	0	0	0	0	0	0	0	0	0	0	0	0	0	0	0	0	0	0	0	0	0	0	1	0	0	0	0	0	0
sp|P40879|S26A3_HUMAN	SLC26A3	11	16.4	84.504	4 (1)	1 (6)	4 (2.75)	3.90771	0.512909	0.930185	2.36433	0.546303	0.708722	0	0	0	0	0	0	0	0	0	0	0	0	0	0	0	0	0	1	0	0	0	0	0	0	0	0	0	0	0	0	0	0	0	0	0	0
sp|P08195-2|4F2_HUMAN;sp|P08195-3|4F2_HUMAN;sp|P08195|4F2_HUMAN;sp|P08195-4|4F2_HUMAN	SLC3A2	5	16.3	57.944	0 (0)	0 (0)	1 (4)	NA	1	1	Inf	0.212649	0.392973	0	0	0	0	0	0	0	0	0	0	0	0	0	0	0	0	0	0	0	0	0	0	0	0	0	0	0	0	0	0	0	0	0	0	0	0
sp|Q53GD3|CTL4_HUMAN;sp|Q53GD3-4|CTL4_HUMAN;sp|Q53GD3-3|CTL4_HUMAN;sp|Q53GD3-2|CTL4_HUMAN	SLC44A4	7	9.3	79.253	13 (1.15)	1 (1)	7 (1.29)	-0.666294	0.504589	0.930185	-0.503623	0.303622	0.468044	2	1	0	1	0	0	0	1	0	0	0	0	0	0	0	0	0	0	0	0	0	0	0	0	0	0	0	0	0	0	0	0	0	0	0	0
sp|P48764-2|SL9A3_HUMAN;sp|P48764|SL9A3_HUMAN	SLC9A3	1	2.7	91.903	0 (0)	1 (2)	0 (0)	Inf	0.0349684	0.930185	Inf	0.2128	0.392973	0	0	0	0	0	0	0	0	0	0	0	0	0	0	0	0	0	0	0	0	0	0	0	0	0	0	0	0	0	0	0	0	0	0	0	0
sp|A6NHR9-2|SMHD1_HUMAN;sp|A6NHR9|SMHD1_HUMAN;sp|A6NHR9-3|SMHD1_HUMAN	SMCHD1	3	2.2	215.74	18 (1)	3 (1)	6 (1)	0.294928	0.735891	0.979141	-0.874972	0.0844072	0.204275	0	0	0	0	0	0	0	0	1	0	0	0	0	0	0	0	0	0	0	0	0	0	0	0	0	0	0	0	0	0	0	0	0	0	0	0
sp|O75264|SIM24_HUMAN	SMIM24	2	18.5	14.964	0 (0)	0 (0)	1 (2)	NA	1	1	Inf	0.219058	0.397315	0	0	0	0	0	0	0	0	0	0	0	0	0	0	0	0	0	0	0	0	0	0	0	0	0	0	0	0	0	0	0	0	0	0	0	0
sp|Q92484|ASM3A_HUMAN;sp|Q92484-2|ASM3A_HUMAN	SMPDL3A	13	32.7	51.26	98 (3.8)	14 (2.93)	54 (4.24)	-0.193225	0.70241	0.973648	-0.408037	0.00747999	0.0307469	4	6	1	1	10	1	3	0	5	10	4	2	8	1	0	8	4	0	1	0	8	9	1	3	3	3	5	1	5	1	1	8	4	3	3	3
sp|Q92485|ASM3B_HUMAN;sp|Q92485-2|ASM3B_HUMAN	SMPDL3B	11	38.5	50.813	118 (6.64)	14 (8)	72 (6.5)	0.0374634	0.523027	0.930185	-0.325751	0.00412604	0.018982	6	8	4	2	12	6	4	9	9	8	7	7	4	0	9	9	0	5	2	2	9	10	3	8	10	12	9	0	13	2	10	5	16	9	12	10
sp|P02814|SMR3B_HUMAN	SMR3B	2	65.8	8.1875	22 (2.45)	1 (3)	7 (2)	-1.22096	0.214883	0.930185	-1.59007	0.0174534	0.0600682	1	0	0	0	0	0	0	0	0	0	0	1	1	0	4	0	2	3	0	0	0	0	0	0	0	0	1	2	0	2	0	0	0	0	0	0
sp|P62316-2|SMD2_HUMAN;sp|P62316|SMD2_HUMAN	SNRPD2	1	9.3	12.398	3 (1)	0 (0)	3 (1)	-Inf	0.384535	0.930185	-0.0851776	0.991208	1	0	0	0	0	0	0	0	0	0	0	0	0	0	0	0	0	0	0	0	0	0	0	0	0	0	0	0	0	0	0	0	0	0	0	0	0
sp|P62318-2|SMD3_HUMAN;sp|P62318|SMD3_HUMAN	SNRPD3	3	33.3	13.291	2 (1.5)	0 (0)	1 (1)	-Inf	0.48136	0.930185	-1.69306	0.591314	0.736226	0	0	0	0	0	0	0	0	0	0	0	0	0	0	0	0	0	0	0	0	0	0	0	0	0	0	0	0	0	0	0	0	0	0	0	0
sp|P00441|SODC_HUMAN	SOD1	10	90.9	15.936	45 (4.42)	4 (2.25)	27 (5.07)	-1.32067	0.236098	0.930185	-0.383601	0.224305	0.400615	0	0	0	0	0	0	7	0	0	0	0	4	1	0	2	0	0	1	0	0	13	2	0	3	0	0	0	0	0	0	3	0	8	0	1	0
sp|P04179|SODM_HUMAN;sp|P04179-4|SODM_HUMAN;sp|P04179-2|SODM_HUMAN;sp|P04179-3|SODM_HUMAN	SOD2	14	81.5	24.722	51 (5.96)	5 (3.2)	48 (6.38)	-1.37475	0.382483	0.930185	-0.0477143	0.0837457	0.203276	5	0	0	5	3	1	0	6	8	0	0	1	0	1	0	1	6	0	0	0	1	0	3	0	0	0	0	7	0	3	17	3	6	0	0	12
sp|Q8TCT8|SPP2A_HUMAN	SPPL2A	3	5	58.143	17 (1.12)	0 (0)	13 (1.15)	-Inf	0.0330345	0.930185	-0.231021	0.532814	0.696825	1	0	0	0	1	0	0	1	1	0	1	1	0	0	0	0	0	0	1	0	1	1	0	0	0	0	0	0	1	0	0	0	0	0	0	0
sp|Q9Y6N5|SQOR_HUMAN	SQOR	11	31.1	49.96	17 (1.59)	0 (0)	15 (2.33)	-Inf	0.0352686	0.930185	0.222805	0.893388	0.984892	1	0	0	0	2	0	0	0	5	0	0	0	0	0	0	1	0	0	0	0	0	0	0	0	0	0	0	1	0	0	0	0	0	0	0	0
sp|Q04837|SSBP_HUMAN	SSBP1	3	32.4	17.259	0 (0)	0 (0)	4 (1)	NA	1	1	Inf	0.018154	0.0613636	0	0	0	0	0	0	0	0	0	0	0	0	0	0	0	0	0	0	0	0	0	0	0	0	0	0	0	0	0	0	0	0	0	0	0	0
sp|Q9Y5Y6|ST14_HUMAN	ST14	2	4.8	94.769	6 (1.17)	0 (0)	6 (1)	-Inf	0.217289	0.930185	-0.654765	0.943276	0.999482	0	0	0	0	0	0	0	0	0	0	0	0	0	0	0	0	0	0	0	0	0	1	0	0	1	0	0	0	0	0	0	0	0	0	0	0
sp|P27105|STOM_HUMAN;sp|P27105-2|STOM_HUMAN	STOM	13	53.1	31.73	6 (2.83)	3 (1)	17 (3.71)	0.871528	0.0909694	0.930185	2.41229	0.000549264	0.00342975	1	0	0	0	0	0	0	0	0	0	0	0	0	0	0	0	0	0	0	0	0	0	0	0	0	0	0	0	0	0	0	0	0	0	0	0
sp|P53999|TCP4_HUMAN	SUB1	4	19.7	14.395	8 (1)	0 (0)	10 (1)	-Inf	0.155605	0.930185	0.264608	0.623467	0.763467	1	1	0	0	0	0	0	0	0	1	0	0	0	0	0	0	0	0	0	0	0	0	0	0	0	0	0	0	0	0	0	0	1	0	0	0
sp|Q8NF91|SYNE1_HUMAN;sp|Q8NF91-4|SYNE1_HUMAN;sp|Q8NF91-7|SYNE1_HUMAN;sp|Q8NF91-8|SYNE1_HUMAN;sp|Q8NF91-2|SYNE1_HUMAN;sp|Q8NF91-10|SYNE1_HUMAN;sp|Q8NF91-9|SYNE1_HUMAN;sp|Q8NF91-3|SYNE1_HUMAN;sp|Q8NF91-11|SYNE1_HUMAN;sp|Q8NF91-5|SYNE1_HUMAN;sp|Q8NF91-6|SYNE1_HUMAN	SYNE1	9	1.4	1011.1	19 (1.16)	2 (2)	7 (1.29)	0.406892	0.948896	1	-0.428078	0.0970729	0.220858	0	0	0	0	0	0	0	1	0	0	0	0	1	0	0	0	0	0	0	0	1	0	0	0	0	0	0	1	0	0	0	0	0	0	1	1
sp|Q8WXH0|SYNE2_HUMAN;sp|Q8WXH0-2|SYNE2_HUMAN;sp|Q8WXH0-7|SYNE2_HUMAN;sp|Q8WXH0-6|SYNE2_HUMAN;sp|Q8WXH0-11|SYNE2_HUMAN;sp|Q8WXH0-12|SYNE2_HUMAN;sp|Q8WXH0-5|SYNE2_HUMAN;sp|Q8WXH0-10|SYNE2_HUMAN;sp|Q8WXH0-4|SYNE2_HUMAN;sp|Q8WXH0-3|SYNE2_HUMAN;sp|Q8WXH0-13|SYNE2_HUMAN	SYNE2	12	2.4	796.43	11 (1)	5 (1)	9 (1)	1.94179	0.0396171	0.930185	0.632716	0.53317	0.696825	0	0	0	0	0	0	0	1	0	0	0	0	1	0	0	0	0	0	0	0	0	0	0	0	0	0	0	0	0	0	0	0	0	0	0	0
sp|P37837|TALDO_HUMAN	TALDO1	14	36.2	37.54	5 (2.8)	0 (0)	19 (2.84)	-Inf	0.267355	0.930185	1.98809	0.000345261	0.00227761	0	0	0	0	0	0	0	0	1	0	0	0	0	0	0	0	0	0	0	0	0	2	0	0	0	0	0	0	0	0	0	0	0	0	0	0
sp|O15273|TELT_HUMAN	TCAP	4	24.6	19.051	47 (2)	7 (1.86)	25 (1.76)	-0.176184	0.721002	0.97479	-0.763833	0.0971993	0.220858	2	1	1	4	0	0	0	0	0	0	0	1	0	0	0	0	0	3	2	0	2	2	0	5	0	0	0	0	2	3	0	4	0	1	0	0
sp|P20061|TCO1_HUMAN	TCN1	2	9.5	48.206	1 (1)	0 (0)	1 (2)	-Inf	0.615634	0.930185	0.855823	0.948584	1	0	0	0	0	0	0	0	0	0	0	0	0	0	0	0	0	0	0	0	0	0	0	0	0	0	0	0	0	0	0	0	0	0	0	0	0
sp|P02787|TRFE_HUMAN;CON__Q2HJF0	TF	80	79.4	77.063	19 (10.21)	5 (25)	55 (59.96)	2.6412	0.0643008	0.930185	4.34311	1.88317e-16	1.18495e-14	0	0	0	0	0	0	0	12	0	0	0	0	0	0	0	5	0	1	0	0	0	0	0	0	0	0	0	27	0	0	0	0	0	0	0	0
sp|Q03403|TFF2_HUMAN	TFF2	7	64.3	14.284	44 (2.89)	5 (2.8)	25 (4.52)	-0.0897104	0.681502	0.96615	0.195743	0.382472	0.551785	0	0	1	0	1	0	0	4	1	1	0	2	3	0	0	0	0	0	0	0	0	5	0	0	0	3	3	0	0	2	5	5	10	0	0	2
sp|Q07654|TFF3_HUMAN	TFF3	3	38.8	8.641	21 (1.86)	2 (1)	20 (2.2)	-1.35249	0.51415	0.930185	0.458489	0.48833	0.663545	1	0	0	0	0	0	0	0	0	0	0	3	2	0	0	1	0	0	0	0	0	1	0	0	0	0	1	0	0	0	0	1	3	0	0	0
sp|Q15582|BGH3_HUMAN	TGFBI	9	18.2	74.68	2 (1)	0 (0)	8 (2.13)	-Inf	0.477703	0.930185	2.56619	0.0256239	0.0827819	0	0	0	0	0	0	0	0	0	0	0	0	0	0	0	0	0	0	0	0	0	0	0	0	0	0	0	0	0	0	0	0	0	0	0	0
sp|P22735|TGM1_HUMAN;sp|P22735-2|TGM1_HUMAN	TGM1	8	9.3	89.786	0 (0)	0 (0)	1 (7)	NA	1	1	Inf	0.205997	0.392973	0	0	0	0	0	0	0	0	0	0	0	0	0	0	0	0	0	0	0	0	0	0	0	0	0	0	0	0	0	0	0	0	0	0	0	0
sp|Q08188|TGM3_HUMAN	TGM3	5	9.7	76.631	1 (1)	0 (0)	2 (4)	-Inf	0.615634	0.930185	2.79051	0.464673	0.64279	0	0	0	0	0	0	0	0	0	0	0	0	0	0	0	0	0	0	0	0	0	0	0	0	0	0	0	0	0	0	0	0	0	0	0	0
sp|P29401|TKT_HUMAN;sp|P29401-2|TKT_HUMAN	TKT	33	71.1	67.877	66 (2.88)	12 (2.5)	64 (13.25)	0.271443	0.318462	0.930185	2.05325	2.66099e-08	4.44222e-07	10	3	1	0	2	0	3	1	13	3	0	1	0	1	0	4	0	0	1	1	1	7	1	0	2	0	2	8	6	1	0	0	1	0	0	0
sp|O15455|TLR3_HUMAN;sp|O15455-2|TLR3_HUMAN	TLR3	18	29.8	103.83	15 (2.73)	3 (1)	20 (1.7)	-1.02827	0.556856	0.930185	-0.0586864	0.0876123	0.20713	2	0	0	0	1	0	0	0	1	0	0	0	0	0	0	0	0	0	0	0	0	5	0	0	1	11	0	0	0	0	0	0	1	0	0	0
sp|Q8N2U0|TM256_HUMAN	TMEM256	6	49.6	11.741	72 (1.43)	9 (1.33)	41 (1.66)	-0.325883	0.635896	0.935545	-0.388759	0.0989093	0.224121	3	1	2	1	2	0	0	0	1	0	1	0	2	1	4	2	1	1	1	0	0	0	1	0	0	1	0	1	1	0	2	0	0	0	1	2
sp|P98073|ENTK_HUMAN	TMPRSS15	28	29.6	112.93	128 (21.84)	15 (25.07)	77 (20.4)	0.0248897	0.760928	0.987999	-0.419445	5.37545e-05	0.000439712	28	30	28	4	29	2	10	31	31	33	18	17	41	4	30	28	10	14	14	5	41	42	12	33	25	46	40	15	30	12	25	33	27	17	29	27
sp|O15393|TMPS2_HUMAN;sp|O15393-2|TMPS2_HUMAN	TMPRSS2	8	24	53.859	42 (1.29)	3 (1)	18 (1.11)	-1.0194	0.0963953	0.930185	-1.17941	0.000502977	0.00316489	1	2	0	2	1	0	1	0	1	0	0	1	1	0	1	0	0	1	0	0	0	2	0	0	1	2	0	0	0	1	0	0	1	0	0	0
sp|Q9H0E2-2|TOLIP_HUMAN;sp|Q9H0E2|TOLIP_HUMAN	TOLLIP	2	14.1	22.812	4 (1)	0 (0)	12 (1)	-Inf	0.315333	0.930185	1.49563	0.0390594	0.116608	1	0	0	0	0	0	0	0	0	0	0	0	0	0	0	0	0	0	0	0	0	0	0	0	0	0	0	0	0	0	0	0	1	0	0	0
sp|P60174-1|TPIS_HUMAN;sp|P60174|TPIS_HUMAN;sp|P60174-4|TPIS_HUMAN	TPI1	18	86.7	26.669	65 (2.49)	9 (1.67)	49 (5.96)	-0.609097	0.886236	1	0.68218	0.123854	0.268734	1	0	2	0	10	1	1	0	0	3	0	1	0	0	1	3	1	1	0	1	1	0	0	3	4	2	1	1	0	4	0	0	2	0	0	1
sp|P09493-4|TPM1_HUMAN;sp|P09493-10|TPM1_HUMAN;sp|P09493|TPM1_HUMAN;sp|P09493-9|TPM1_HUMAN;sp|P09493-3|TPM1_HUMAN;sp|P09493-6|TPM1_HUMAN;sp|P09493-8|TPM1_HUMAN;sp|P09493-7|TPM1_HUMAN;sp|P09493-2|TPM1_HUMAN;sp|P09493-5|TPM1_HUMAN	TPM1	7	24.3	32.847	2 (1)	0 (0)	1 (1)	-Inf	0.477703	0.930185	-1.93608	0.565146	0.715834	0	0	0	0	0	0	0	0	0	0	0	0	0	0	0	0	0	0	0	0	0	0	0	0	0	0	0	0	0	0	0	0	0	0	0	0
sp|P07951|TPM2_HUMAN;CON__Q3SX28;sp|P07951-2|TPM2_HUMAN;sp|P67936|TPM4_HUMAN;sp|P07951-3|TPM2_HUMAN;sp|P67936-2|TPM4_HUMAN	TPM2	6	21.1	32.85	2 (1)	0 (0)	2 (1)	-Inf	0.477703	0.930185	0.0553233	0.992855	1	0	0	0	0	0	0	0	0	0	0	0	0	0	0	0	0	0	0	0	0	0	0	0	0	0	0	0	0	0	0	0	0	0	0	0	0
sp|O43280|TREA_HUMAN;sp|O43280-2|TREA_HUMAN	TREH	25	43.2	66.567	88 (4.91)	12 (7.42)	49 (5.33)	0.624909	0.152297	0.930185	-0.214799	0.233349	0.401093	11	2	2	3	0	0	1	3	2	0	7	1	14	1	10	1	0	0	3	1	3	23	1	18	24	0	5	0	8	1	1	8	4	0	3	1
sp|P10155-3|RO60_HUMAN;sp|P10155-5|RO60_HUMAN;sp|P10155-4|RO60_HUMAN;sp|P10155|RO60_HUMAN;sp|P10155-2|RO60_HUMAN	TROVE2	4	10.4	58.482	1 (1)	0 (0)	6 (1)	-Inf	0.615634	0.930185	2.97605	0.0452972	0.12733	0	0	0	0	0	0	0	0	0	0	0	0	0	0	0	0	0	0	0	0	0	0	0	0	0	0	0	0	0	0	0	0	0	0	0	0
sp|Q15631|TSN_HUMAN;sp|Q15631-2|TSN_HUMAN	TSN	7	37.7	26.183	0 (0)	0 (0)	10 (2.2)	NA	1	1	Inf	6.27487e-05	0.000493543	0	0	0	0	0	0	0	0	0	0	0	0	0	0	0	0	0	0	0	0	0	0	0	0	0	0	0	0	0	0	0	0	0	0	0	0
sp|O60635|TSN1_HUMAN	TSPAN1	2	7.5	26.301	3 (1.33)	1 (2)	5 (2.2)	2.36992	0.419304	0.930185	1.74054	0.214401	0.392973	0	0	0	0	0	0	0	0	0	0	0	0	0	0	0	0	0	0	0	0	0	0	0	0	0	0	0	0	0	0	0	0	0	0	0	0
sp|Q13630|FCL_HUMAN	TSTA3	3	16.2	35.892	0 (0)	0 (0)	1 (3)	NA	1	1	Inf	0.215703	0.392973	0	0	0	0	0	0	0	0	0	0	0	0	0	0	0	0	0	0	0	0	0	0	0	0	0	0	0	0	0	0	0	0	0	0	0	0
sp|Q8WZ42-2|TITIN_HUMAN;sp|Q8WZ42|TITIN_HUMAN;sp|Q8WZ42-8|TITIN_HUMAN;sp|Q8WZ42-13|TITIN_HUMAN;sp|Q8WZ42-12|TITIN_HUMAN;sp|Q8WZ42-11|TITIN_HUMAN;sp|Q8WZ42-4|TITIN_HUMAN;sp|Q8WZ42-7|TITIN_HUMAN;sp|Q8WZ42-5|TITIN_HUMAN;sp|Q8WZ42-3|TITIN_HUMAN;sp|Q8WZ42-10|TITIN_HUMAN;sp|Q8WZ42-9|TITIN_HUMAN;sp|Q8WZ42-6|TITIN_HUMAN	TTN	365	12.4	3805.7	118 (20.03)	14 (43.36)	73 (34.15)	0.664991	0.68697	0.97057	0.339032	0.590679	0.736226	9	22	5	122	16	16	5	0	7	0	13	34	8	5	5	7	4	17	26	6	31	31	0	72	22	14	0	1	9	14	12	52	3	25	17	9
sp|P02766|TTHY_HUMAN	TTR	18	80.3	15.887	127 (31.45)	15 (40)	78 (52.22)	0.0389827	0.545783	0.930185	0.173303	0.126115	0.272195	9	4	55	34	1	28	1	5	51	49	71	67	3	4	93	5	21	9	3	24	70	6	5	53	35	43	53	47	76	14	49	20	67	61	64	36
sp|P68363|TBA1B_HUMAN;sp|Q71U36-2|TBA1A_HUMAN;sp|Q71U36|TBA1A_HUMAN;sp|P68363-2|TBA1B_HUMAN;sp|Q9BQE3|TBA1C_HUMAN;sp|Q13748-2|TBA3C_HUMAN;sp|Q6PEY2|TBA3E_HUMAN;sp|Q13748|TBA3C_HUMAN;sp|Q9NY65-2|TBA8_HUMAN;sp|Q9NY65|TBA8_HUMAN;sp|Q9H853|TBA4B_HUMAN	TUBA1B	9	31.3	50.151	10 (1.5)	1 (6)	2 (1)	1.93906	0.881959	1	-0.35212	0.0787475	0.196989	0	0	0	0	0	0	0	0	0	0	0	0	0	0	0	0	0	0	0	1	0	0	0	0	0	0	0	0	0	0	0	0	0	0	0	0
sp|P07437|TBB5_HUMAN;sp|Q9BVA1|TBB2B_HUMAN;sp|Q13885|TBB2A_HUMAN;sp|Q9BUF5|TBB6_HUMAN;sp|Q13509-2|TBB3_HUMAN;sp|Q3ZCM7|TBB8_HUMAN;sp|A6NNZ2|TBB8L_HUMAN;sp|Q13509|TBB3_HUMAN	TUBB	7	32.7	49.67	3 (2)	0 (0)	4 (1.25)	-Inf	0.395585	0.930185	-0.692374	0.60633	0.751481	0	0	0	0	0	0	0	0	0	0	0	0	0	0	0	0	0	0	0	0	0	0	0	0	0	0	0	0	0	0	0	0	0	0	0	0
sp|P04350|TBB4A_HUMAN;sp|P68371|TBB4B_HUMAN	TUBB4A	6	26.4	49.585	1 (1)	0 (0)	1 (1)	-Inf	0.615635	0.930185	0.832795	0.994942	1	0	0	0	0	0	0	0	0	0	0	0	0	0	0	0	0	0	0	0	0	0	0	0	0	0	0	0	0	0	0	0	0	0	0	0	0
sp|P49411|EFTU_HUMAN	TUFM	3	6	49.541	28 (1.04)	4 (1)	13 (1.46)	0.228483	0.959595	1	-0.284976	0.244465	0.403985	1	1	0	1	1	0	0	0	0	0	0	0	0	1	0	1	0	0	0	0	0	0	0	0	1	1	0	0	1	0	0	0	0	1	0	0
sp|P10599|THIO_HUMAN;sp|P10599-2|THIO_HUMAN	TXN	2	23.8	11.737	0 (0)	0 (0)	1 (2)	NA	1	1	Inf	0.221633	0.39762	0	0	0	0	0	0	0	0	0	0	0	0	0	0	0	0	0	0	0	0	0	0	0	0	0	0	0	0	0	0	0	0	0	0	0	0
sp|Q16881-5|TRXR1_HUMAN;sp|Q16881-2|TRXR1_HUMAN;sp|Q16881-4|TRXR1_HUMAN;sp|Q16881-3|TRXR1_HUMAN;sp|Q16881-6|TRXR1_HUMAN;sp|Q16881|TRXR1_HUMAN;sp|Q16881-7|TRXR1_HUMAN	TXNRD1	15	40.5	54.753	13 (1.77)	2 (2)	27 (2.63)	0.911211	0.75467	0.986134	1.73379	0.000667636	0.00407557	0	0	0	0	1	0	0	1	5	3	0	0	0	0	0	0	0	0	0	0	0	0	0	0	0	0	0	0	0	0	0	0	0	0	0	0
sp|P62987|RL40_HUMAN;sp|P62979|RS27A_HUMAN;sp|P0CG47|UBB_HUMAN;sp|P0CG48|UBC_HUMAN	UBA52	5	36.7	14.728	116 (2.89)	15 (2.67)	67 (3.36)	-0.131155	0.534363	0.930185	-0.343792	0.0175505	0.0600682	7	2	0	2	5	2	0	4	3	5	1	8	4	4	2	2	4	6	1	2	1	4	2	2	2	3	6	8	3	4	3	4	4	0	0	2
sp|Q9NYU2-2|UGGG1_HUMAN;sp|Q9NYU2|UGGG1_HUMAN	UGGT1	3	3.3	174.97	0 (0)	1 (1)	2 (1.5)	Inf	0.0388535	0.930185	Inf	0.0358806	0.107635	0	0	0	0	0	0	0	0	0	0	0	0	0	0	0	0	0	0	0	0	0	0	0	0	0	0	0	0	0	0	0	0	0	0	0	0
sp|P07911-4|UROM_HUMAN;sp|P07911|UROM_HUMAN;sp|P07911-5|UROM_HUMAN;sp|P07911-3|UROM_HUMAN;sp|P07911-2|UROM_HUMAN	UMOD	9	16.2	67.418	1 (1)	0 (0)	3 (5.67)	-Inf	0.615635	0.930185	5.30308	0.214415	0.392973	0	0	0	0	0	0	0	0	1	0	0	0	0	0	0	0	0	0	0	0	0	0	0	0	0	0	0	0	0	0	0	0	0	0	0	0
sp|P47985|UCRI_HUMAN;sp|P0C7P4|UCRIL_HUMAN	UQCRFS1	3	10.9	29.668	4 (1)	0 (0)	6 (1)	-Inf	0.315333	0.930185	0.0756159	0.516492	0.68475	0	0	0	0	0	0	0	0	1	0	0	0	0	0	0	0	0	0	0	0	0	0	0	0	0	0	0	0	0	0	0	0	0	0	0	0
sp|Q96N76|HUTU_HUMAN;sp|Q96N76-2|HUTU_HUMAN	UROC1	5	9	74.83	101 (1.52)	13 (1.85)	69 (1.86)	0.138765	0.509194	0.930185	-0.0540856	0.965386	1	1	2	3	1	2	1	3	0	1	2	1	1	1	2	1	0	2	1	1	2	3	1	2	1	2	3	2	1	1	1	1	1	1	1	1	1
sp|P21796|VDAC1_HUMAN	VDAC1	4	23	30.772	2 (1)	0 (0)	3 (1.67)	-Inf	0.477703	0.930185	1.08558	0.579215	0.730042	0	0	0	0	0	0	0	0	1	0	0	0	0	0	0	0	0	0	0	0	0	0	0	0	0	0	0	0	0	0	0	0	0	0	0	0
sp|P08670|VIME_HUMAN	VIM	1	4.1	53.651	1 (4)	0 (0)	0 (0)	-Inf	0.626446	0.930185	-Inf	0.270489	0.432292	0	0	0	0	0	0	0	0	0	0	0	0	0	0	0	0	0	0	0	0	0	0	0	0	0	0	0	0	0	0	0	0	0	0	0	0
sp|O95497|VNN1_HUMAN;sp|Q9NY84-5|VNN3_HUMAN;sp|Q9NY84-2|VNN3_HUMAN;sp|Q9NY84|VNN3_HUMAN	VNN1	14	32.7	57.011	58 (3.1)	10 (2.6)	21 (3.43)	0.269587	0.336019	0.930185	-0.638568	0.00484845	0.0216463	2	5	0	2	0	0	0	3	1	0	3	0	4	0	4	3	0	0	1	0	0	10	0	3	1	3	3	2	1	0	0	5	4	0	0	0
sp|Q5THJ4-2|VP13D_HUMAN;sp|Q5THJ4|VP13D_HUMAN	VPS13D	2	0.4	489.05	5 (1)	0 (0)	2 (1)	-Inf	0.261602	0.930185	-1.43964	0.253944	0.413797	0	0	0	0	0	0	0	0	0	0	0	0	0	0	0	0	0	0	1	0	0	0	0	0	0	0	0	0	1	0	0	0	0	0	0	0
sp|P04004|VTNC_HUMAN;CON__Q3ZBS7	VTN	9	22.2	54.305	3 (2)	0 (0)	31 (4.9)	-Inf	0.385857	0.930185	5.19637	1.08464e-10	3.16871e-09	0	0	0	0	0	0	0	0	0	0	0	0	0	0	0	0	0	0	0	0	0	0	0	0	0	0	0	0	0	0	0	0	0	0	0	0
sp|O75083|WDR1_HUMAN;sp|O75083-3|WDR1_HUMAN	WDR1	20	52.8	66.193	2 (1.5)	0 (0)	9 (5.56)	-Inf	0.474823	0.930185	4.53651	0.0101186	0.0390424	0	0	0	0	0	0	0	0	0	0	0	0	0	0	0	0	0	0	0	0	0	0	0	0	0	0	0	0	0	0	0	0	0	0	0	0
sp|Q8TF30|WHAMM_HUMAN	WHAMM	2	3.8	90.923	61 (2.52)	11 (2.73)	38 (3.05)	0.646485	0.121373	0.930185	0.109086	0.809425	0.921621	2	0	0	0	1	0	0	5	1	0	2	2	9	0	5	0	1	0	0	0	4	0	0	1	1	0	0	0	1	0	0	0	0	4	1	5
sp|Q15007-2|FL2D_HUMAN;sp|Q15007|FL2D_HUMAN	WTAP	1	9.9	17.801	4 (1.5)	0 (0)	0 (0)	-Inf	0.320089	0.930185	-Inf	0.0232608	0.0761	0	0	0	0	0	0	0	0	0	0	0	0	0	0	0	0	0	0	0	0	0	0	0	2	0	0	0	0	0	0	0	0	0	0	0	0
sp|P47989|XDH_HUMAN	XDH	33	34.1	146.42	47 (4.04)	8 (4.88)	29 (4.69)	0.572983	0.246077	0.930185	0.100195	0.834896	0.936824	0	1	0	10	9	0	0	0	0	0	2	0	0	1	1	8	0	0	2	0	4	0	3	0	1	1	0	0	0	0	4	0	3	7	8	20
sp|O43895|XPP2_HUMAN	XPNPEP2	33	60.4	75.624	119 (11.02)	15 (10.33)	62 (9.68)	-0.20992	0.742291	0.979141	-0.782564	2.46372e-05	0.000219056	33	11	2	14	11	6	0	22	6	32	19	1	14	8	1	20	4	7	2	6	9	45	6	20	9	4	14	4	17	8	0	0	33	10	4	2
sp|P12956-2|XRCC6_HUMAN;sp|P12956|XRCC6_HUMAN	XRCC6	2	6.7	65.148	2 (1)	1 (1)	1 (1)	1.95189	0.329142	0.930185	0.031849	0.992823	1	0	0	0	0	0	0	0	0	1	0	0	0	0	0	0	0	0	0	0	0	0	0	0	0	0	0	0	0	0	0	0	0	0	0	0	0
sp|P27348|1433T_HUMAN	YWHAQ	1	9.8	27.764	1 (1)	0 (0)	0 (0)	-Inf	0.615635	0.930185	-Inf	0.240557	0.401093	0	0	0	0	0	0	0	0	0	0	0	0	0	0	0	0	0	0	0	0	0	0	0	0	0	0	0	0	0	0	0	0	0	0	0	0
sp|P63104|1433Z_HUMAN	YWHAZ	1	5.7	27.745	0 (0)	0 (0)	1 (1)	NA	1	1	Inf	0.237512	0.401093	0	0	0	0	0	0	0	0	0	0	0	0	0	0	0	0	0	0	0	0	0	0	0	0	0	0	0	0	0	0	0	0	0	0	0	0
sp|O60844|ZG16_HUMAN	ZG16	12	64.1	18.146	126 (8.42)	15 (8.8)	79 (8.43)	-0.23316	0.69291	0.972523	-0.415194	0.0048691	0.0216463	11	14	12	17	13	1	2	13	14	3	8	8	14	7	4	4	9	12	8	4	4	4	9	6	6	16	5	10	4	13	13	7	6	13	20	15
sp|P0DOX2|IGA2_HUMAN		31	70.1	48.462	129 (40.05)	15 (36.13)	79 (39.72)	-0.446777	0.0213167	0.930185	-0.49299	9.01193e-08	1.29329e-06	74	47	57	52	53	22	38	64	61	40	34	49	56	19	32	19	24	31	31	38	41	20	26	42	51	23	89	31	49	27	41	51	29	79	71	100
sp|P0DOX6|IGM_HUMAN		30	47.9	63.371	18 (1.22)	0 (0)	9 (1.11)	-Inf	0.0239322	0.930185	-1.09583	0.0506246	0.139902	0	0	0	1	0	0	0	1	0	0	0	0	0	0	0	0	0	0	0	0	0	0	0	0	0	0	2	0	0	0	0	0	0	0	0	0
sp|P0DOX7|IGK_HUMAN		24	73.8	23.379	129 (134.15)	15 (145.93)	79 (144.85)	-0.0277191	0.971595	1	-0.218476	0.14814	0.309919	438	53	95	81	73	38	86	360	74	47	83	301	463	41	342	35	42	40	44	78	361	21	39	91	69	51	311	57	72	37	97	180	54	331	403	448
[truncated: 243 more columns]

## Sheet: Table S3
Table S3. Performance of the biomarker panels in the dataset including low-risk adenomas at the specificity level of 95%
HP, LAMP1, SYNE2, ANXA6	Low-risk adenoma	Sensitivity	95% CI
Predicted control	51	0.09	[3%, 20%]
Predicted high-risk adenoma	5
HP, LRG1, RBP4, FN1	Low-risk adenoma
Predicted control	50	0.11	[4%, 22%]
Predicted high-risk adenoma or CRC	6
HP, LRG1	Low-risk adenoma
Predicted control	49	0.125	[5%, 24%]
Predicted high-risk adenoma or CRC	7
